# Supplementary material for: A Comparison of Phenotypic Traits Related to Trypanotolerance in Five West African Cattle Breeds Highlights the Value of Shorthorn Taurine Breeds
Source: PLoS One. 2015 May 8;10(5):e0126498. doi: 10.1371/journal.pone.0126498 (PMC4425517; doi:10.1371/journal.pone.0126498)
Supplement: S1 Table — For each newly sampled breed and for its corresponding cattle breed that was previously genetically characterized [29], the average of cluster 1, 2 and 3 individual proportions, obtained with Admixture 1.04 (k = 3), are given and interpreted as representative of EUT, AFT and ZEB ancestries respectively. (XLSX) [file pone.0126498.s002.xlsx]

## Sheet: Feuil1
Breed	Cluster 1	Cluster 2	Cluster 3
BAO	0.00001	0.99197	0.00802
BAOa	0.00001	0.93318	0.06681
LAG	0.00001	0.99998	0.00001
LAGa	0.00001	0.92315	0.07684
ND3	0.00001	0.99997	0.00002
NDAa	0.00001	0.91505	0.08494
BOR	0.00107	0.5773	0.42163
BORa	0.00073	0.60179	0.39748
ZFU	0.00001	0.3486	0.65139
ZFUa	0.00522	0.36155	0.63323
