# Supplementary material for: A Comparison of Phenotypic Traits Related to Trypanotolerance in Five West African Cattle Breeds Highlights the Value of Shorthorn Taurine Breeds
Source: PLoS One. 2015 May 8;10(5):e0126498. doi: 10.1371/journal.pone.0126498 (PMC4425517; doi:10.1371/journal.pone.0126498)
Supplement: S2 Table — Breed; Ani = Animal; DPI = Day Post Infection; PCV = Packed Cell Volume; PA = Parasites in number of trypanosomes/ml; PA_count = Parasites in number of trypanosomes/microscopic observation; EUT = Percent assignment to cluster EUT with 54K SNP chip; AFT = Percent of assignment to cluster AFT with 54K SNP chip; ZEB = Percent of assignment to cluster ZEB with 54K SNP chip; TWBC = White cell rate (millions per ml); RBC = Red blood cell rate (billion per ml); Hb = Haemoglobin rate (g/dl); PP = Percentage of relative Positivity using indirect Elisa. (XLSX) [file pone.0126498.s003.xlsx]

## Sheet: data
Index	Breed	Ani	DPI	PCV	PA	PA_count	EUT	AFT	ZEB	TWBC	RBC	Hb	PP
1	BA	BA1	-25	34	0	0	1e-05	0.99998	1e-05				-0.0943962
2	BA	BA2	-25	31	0	0	1e-05	0.990568	0.009422				-0.010682
3	BA	BA4	-25	30	0	0	1e-05	0.99998	1e-05				0.122056
4	BA	BA7	-25	27	0	0	1e-05	0.99998	1e-05				0.00740055
5	BA	BA8	-25	30	0	0	1e-05	0.991955	0.008035				0.0220619
6	BO	BO1	-25	33	0	0	0.005839	0.601368	0.392794				-0.0212617
7	BO	BO2	-25	32	0	0	1e-05	0.617726	0.382264				0.00848783
8	BO	BO3	-25	31	0	0	1e-05	0.632805	0.367185				0.0327513
9	BO	BO4	-25	37	0	0	1e-05	0.628179	0.371811				0.0373355
10	BO	BO5	-25	32	0	0	1e-05	0.58789	0.4121				-0.0104578
11	BO	BO6	-25	30	0	0	1e-05	0.618176	0.381814				-0.00939137
12	BO	BO7	-25	29	0	0	1e-05	0.587465	0.412525				-0.0265815
13	BO	BO8	-25	36	0	0	1e-05	0.539965	0.460025				-0.0232654
14	aLA	LA1	-25	32	0	0	1e-05	0.943332	0.056658				-0.0054297
15	aLA	LA2	-25	39	0	0	1e-05	0.948046	0.051944				-0.0379327
16	aLA	LA3	-25	36	0	0	1e-05	0.932824	0.067166				-0.0225976
17	aLA	LA4	-25	37	0	0	1e-05	0.905196	0.094794				0.00516437
18	aLA	LA5	-25	39	0	0	1e-05	0.91899	0.081				-0.0374357
19	aLA	LA6	-25	42	0	0	1e-05	0.91931	0.08068				-0.0415094
20	aLA	LA7	-25	35	0	0	1e-05	0.894373	0.105617				-0.0336592
21	ND	N1	-25	34	0	0	1e-05	0.913998	0.085992				0.0492851
22	ND	N2	-25	30	0	0	1e-05	0.907427	0.092563				-0.0712017
23	ND	N3	-25	35	0	0	1e-05	0.914238	0.085752				-0.0139907
24	ND	N4	-25	40	0	0	1e-05	0.91656	0.08343				-0.0708035
25	ND	N5	-25	34	0	0	1e-05	0.933096	0.066894				-0.0281391
26	ND	N6	-25	32	0	0	1e-05	0.920706	0.079284				0.0055905
27	ND	N7	-25	34	0	0	1e-05	0.892709	0.107281				-0.0788895
28	ND	N8	-25	36	0	0	1e-05	0.921766	0.078224				-0.0079125
29	ZFU	Z1	-25	36	0	0	1e-05	0.398275	0.601715				-0.00554017
30	ZFU	Z2	-25	34	0	0	1e-05	0.347739	0.652251				-0.0592182
31	ZFU	Z3	-25	37	0	0	1e-05	0.357326	0.642664				-0.0303688
32	ZFU	Z4	-25	32	0	0	1e-05	0.361674	0.638316				-0.0300104
33	ZFU	Z5	-25	29	0	0	1e-05	0.363068	0.636922				-0.0228904
34	ZFU	Z6	-25	34	0	0	1e-05	0.351149	0.648841				-0.0143206
35	ZFU	Z7	-25	27	0	0	0.041212	0.341872	0.616916				0.0111997
36	ZFU	Z8	-25	37	0	0	1e-05	0.369306	0.630684				-0.0170786
37	BA	BA1	-11	38	0	0	1e-05	0.99998	1e-05				-0.0881031
38	BA	BA2	-11	36	0	0	1e-05	0.990568	0.009422				-0.0805259
39	BA	BA4	-11	40	0	0	1e-05	0.99998	1e-05				0.053992
40	BA	BA7	-11	29	0	0	1e-05	0.99998	1e-05				0.00185014
41	BA	BA8	-11	31	0	0	1e-05	0.991955	0.008035				0.0239175
42	BO	BO1	-11	40	0	0	0.005839	0.601368	0.392794				-0.000233645
43	BO	BO2	-11	35	0	0	1e-05	0.617726	0.382264				0.0111682
44	BO	BO3	-11	28	0	0	1e-05	0.632805	0.367185				0.00932654
45	BO	BO4	-11	32	0	0	1e-05	0.628179	0.371811				0.00429761
46	BO	BO5	-11	27	0	0	1e-05	0.58789	0.4121				-0.00276243
47	BO	BO6	-11	38	0	0	1e-05	0.618176	0.381814				-0.0294383
48	BO	BO7	-11	28	0	0	1e-05	0.587465	0.412525				-0.0333814
49	BO	BO8	-11	38	0	0	1e-05	0.539965	0.460025				-0.0560016
50	aLA	LA1	-11	37	0	0	1e-05	0.943332	0.056658				-0.00599139
51	aLA	LA2	-11	33	0	0	1e-05	0.948046	0.051944				-0.0493125
52	aLA	LA3	-11	39	0	0	1e-05	0.932824	0.067166				-0.027391
53	aLA	LA4	-11	34	0	0	1e-05	0.905196	0.094794				-0.0240342
54	aLA	LA5	-11	28	0	0	1e-05	0.91899	0.081				-0.0304165
55	aLA	LA6	-11	39	0	0	1e-05	0.91931	0.08068				-0.04
56	aLA	LA7	-11	34	0	0	1e-05	0.894373	0.105617				-0.0409296
57	ND	N1	-11	33	0	0	1e-05	0.913998	0.085992				0.0519412
58	ND	N2	-11	33	0	0	1e-05	0.907427	0.092563				-0.0688195
59	ND	N3	-11	35	0	0	1e-05	0.914238	0.085752				-0.0426382
60	ND	N4	-11	35	0	0	1e-05	0.91656	0.08343				-0.0564837
61	ND	N5	-11	35	0	0	1e-05	0.933096	0.066894				-0.0783117
62	ND	N6	-11	36	0	0	1e-05	0.920706	0.079284				-0.0118798
63	ND	N7	-11	35	0	0	1e-05	0.892709	0.107281				-0.0681693
64	ND	N8	-11	34	0	0	1e-05	0.921766	0.078224				-0.00442169
65	ZFU	Z1	-11	42	0	0	1e-05	0.398275	0.601715				-0.0221607
66	ZFU	Z2	-11	44	0	0	1e-05	0.347739	0.652251				-0.0565928
67	ZFU	Z3	-11	45	0	0	1e-05	0.357326	0.642664				-0.0248623
68	ZFU	Z4	-11	33	0	0	1e-05	0.361674	0.638316				-0.0384787
69	ZFU	Z5	-11	34	0	0	1e-05	0.363068	0.636922				-0.0322017
70	ZFU	Z6	-11	38	0	0	1e-05	0.351149	0.648841				-0.0155308
71	ZFU	Z7	-11	36	0	0	0.041212	0.341872	0.616916				-0.0567624
72	ZFU	Z8	-11	40	0	0	1e-05	0.369306	0.630684				-0.0412572
73	BA	BA1	-7	37	0	0	1e-05	0.99998	1e-05		8.27	12	-0.080012
74	BA	BA2	-7	34	0	0	1e-05	0.990568	0.009422		8.57	11.6	-0.032046
75	BA	BA4	-7	35	0	0	1e-05	0.99998	1e-05		8.23	11.5	0.0496841
76	BA	BA7	-7	34	0	0	1e-05	0.99998	1e-05		7.32	10.1	-0.00439408
77	BA	BA8	-7	33	0	0	1e-05	0.991955	0.008035		7.98	10.8	0.0152577
78	BO	BO1	-7	35	0	0	0.005839	0.601368	0.392794		8.09	11.4	-0.00794392
79	BO	BO2	-7	35	0	0	1e-05	0.617726	0.382264		7.89	12.2	-0.004914
80	BO	BO3	-7	28	0	0	1e-05	0.632805	0.367185		6.55	9.6	0.0054224
81	BO	BO4	-7	35	0	0	1e-05	0.628179	0.371811		7.97	11.1	-0.000537201
82	BO	BO5	-7	30	0	0	1e-05	0.58789	0.4121		7.64	11	-0.0140095
83	BO	BO6	-7	36	0	0	1e-05	0.618176	0.381814		8.79	12.5	-0.0272711
84	BO	BO7	-7	29	0	0	1e-05	0.587465	0.412525		6.6	10	-0.0296724
85	BO	BO8	-7	35	0	0	1e-05	0.539965	0.460025		8.49	11.6	-0.0522957
86	aLA	LA1	-7	30	0	0	1e-05	0.943332	0.056658		7.62	10.8	-0.00262123
87	aLA	LA2	-7	37	0	0	1e-05	0.948046	0.051944		8.81	12.5	-0.0500237
88	aLA	LA3	-7	43	0	0	1e-05	0.932824	0.067166		9.88	13.9	-0.0171194
89	aLA	LA4	-7	38	0	0	1e-05	0.905196	0.094794		7.92	12	-0.0252259
90	aLA	LA5	-7	43	0	0	1e-05	0.91899	0.081		10.06	14	-0.0395414
91	aLA	LA6	-7	42	0	0	1e-05	0.91931	0.08068		9.85	14.3	-0.0611321
92	aLA	LA7	-7	34	0	0	1e-05	0.894373	0.105617		7.57	12.3	-0.0425452
93	ND	N1	-7	38	0	0	1e-05	0.913998	0.085992		7.77	12.2	0.101521
94	ND	N2	-7	38	0	0	1e-05	0.907427	0.092563		7.72	10.3	-0.0513499
95	ND	N3	-7	35	0	0	1e-05	0.914238	0.085752		8.44	11.8	-0.0572951
96	ND	N4	-7	33	0	0	1e-05	0.91656	0.08343		7.64	11	-0.071599
97	ND	N5	-7	35	0	0	1e-05	0.933096	0.066894		8.6	11.8	-0.0799044
98	ND	N6	-7	35	0	0	1e-05	0.920706	0.079284		8.24	11.8	-0.0132774
99	ND	N7	-7	36	0	0	1e-05	0.892709	0.107281		8.79	12	-0.0665201
100	ND	N8	-7	35	0	0	1e-05	0.921766	0.078224		8.58	11.6	-0.014196
101	ZFU	Z1	-7	40	0	0	1e-05	0.398275	0.601715		9.4	13.2	-0.0266935
102	ZFU	Z2	-7	38	0	0	1e-05	0.347739	0.652251		10.14	14.3	-0.0583431
103	ZFU	Z3	-7	44	0	0	1e-05	0.357326	0.642664		10.44	14.4	-0.0423828
104	ZFU	Z4	-7	42	0	0	1e-05	0.361674	0.638316		9.91	13.5	-0.0117367
105	ZFU	Z5	-7	32	0	0	1e-05	0.363068	0.636922		8.06	10.7	-0.0391853
106	ZFU	Z6	-7	38	0	0	1e-05	0.351149	0.648841		9.01	12	-0.0119002
107	ZFU	Z7	-7	37	0	0	0.041212	0.341872	0.616916		9.05	12.2	-0.0613441
108	ZFU	Z8	-7	43	0	0	1e-05	0.369306	0.630684		9.73	13.6	-0.0280165
109	BA	BA1	-4	40	0	0	1e-05	0.99998	1e-05		8.62	12.5	-0.0890021
110	BA	BA2	-4	37	0	0	1e-05	0.990568	0.009422		9.19	12.5	-0.0180772
111	BA	BA4	-4	40	0	0	1e-05	0.99998	1e-05		9.02	12.7	0.0341758
112	BA	BA7	-4	31	0	0	1e-05	0.99998	1e-05		7.49	10.2	0.00254394
113	BA	BA8	-4	33	0	0	1e-05	0.991955	0.008035		8.1	10.8	0.0103093
114	BO	BO1	-4	35	0	0	0.005839	0.601368	0.392794		7.88	11	-0.00373832
115	BO	BO2	-4	35	0	0	1e-05	0.617726	0.382264		7.39	11.2	-0.0129551
116	BO	BO3	-4	30	0	0	1e-05	0.632805	0.367185		7.15	10.5	0.0151827
117	BO	BO4	-4	32	0	0	1e-05	0.628179	0.371811		7.6	10.8	-0.00214881
118	BO	BO5	-4	34	0	0	1e-05	0.58789	0.4121		7.18	11.2	-0.0163773
119	BO	BO6	-4	38	0	0	1e-05	0.618176	0.381814		9.12	12.9	-0.0294383
120	BO	BO7	-4	28	0	0	1e-05	0.587465	0.412525		6.1	9.5	-0.0420359
121	BO	BO8	-4	35	0	0	1e-05	0.539965	0.460025		8.2	11.3	-0.0578546
122	aLA	LA1	-4	35	0	0	1e-05	0.943332	0.056658		8.3	11.9	-0.00205954
123	aLA	LA2	-4	38	0	0	1e-05	0.948046	0.051944		8.54	12.1	-0.0550024
124	aLA	LA3	-4	36	0	0	1e-05	0.932824	0.067166		8.36	12	-0.0287606
125	aLA	LA4	-4	35	0	0	1e-05	0.905196	0.094794		7.98	11.3	-0.0270136
126	aLA	LA5	-4	36	0	0	1e-05	0.91899	0.081		8.48	12	-0.0269069
127	aLA	LA6	-4	41	0	0	1e-05	0.91931	0.08068		9.37	13.8	-0.0611321
128	aLA	LA7	-4	35	0	0	1e-05	0.894373	0.105617		7.09	11.4	-0.0385061
129	ND	N1	-4	34	0	0	1e-05	0.913998	0.085992		7.22	11.6	0.123655
130	ND	N2	-4	35	0	0	1e-05	0.907427	0.092563		8.11	11.1	-0.0672313
131	ND	N3	-4	35	0	0	1e-05	0.914238	0.085752		8.34	11.6	-0.0612925
132	ND	N4	-4	35	0	0	1e-05	0.91656	0.08343		8.6	12.2	-0.0636436
133	ND	N5	-4	33	0	0	1e-05	0.933096	0.066894		8.37	11.5	-0.0783117
134	ND	N6	-4	34	0	0	1e-05	0.920706	0.079284		7.61	11	-0.00978337
135	ND	N7	-4	33	0	0	1e-05	0.892709	0.107281		8.11	10.8	-0.0813634
136	ND	N8	-4	35	0	0	1e-05	0.921766	0.078224		8.52	11.8	-0.0169886
137	ZFU	Z1	-4	40	0	0	1e-05	0.398275	0.601715		9.06	12.8	-0.0304709
138	ZFU	Z2	-4	45	0	0	1e-05	0.347739	0.652251		10.01	14.3	-0.0425904
139	ZFU	Z3	-4	38	0	0	1e-05	0.357326	0.642664		8.87	12.5	-0.040881
140	ZFU	Z4	-4	42	0	0	1e-05	0.361674	0.638316		9.62	13.4	-0.0224335
141	ZFU	Z5	-4	37	0	0	1e-05	0.363068	0.636922		8.75	11.4	-0.0397672
142	ZFU	Z6	-4	35	0	0	1e-05	0.351149	0.648841		8.32	11	-0.000403398
143	ZFU	Z7	-4	35	0	0	0.041212	0.341872	0.616916		8.64	11.5	-0.0590532
144	ZFU	Z8	-4	44	0	0	1e-05	0.369306	0.630684		9.81	13.6	-0.0435599
145	BA	BA1	-3				1e-05	0.99998	1e-05
146	BA	BA2	-3				1e-05	0.990568	0.009422
147	BA	BA4	-3				1e-05	0.99998	1e-05
148	BA	BA7	-3				1e-05	0.99998	1e-05
149	BA	BA8	-3				1e-05	0.991955	0.008035
150	BO	BO1	-3				0.005839	0.601368	0.392794
151	BO	BO2	-3				1e-05	0.617726	0.382264
152	BO	BO3	-3				1e-05	0.632805	0.367185
153	BO	BO4	-3				1e-05	0.628179	0.371811
154	BO	BO5	-3				1e-05	0.58789	0.4121
155	BO	BO6	-3				1e-05	0.618176	0.381814
156	BO	BO7	-3				1e-05	0.587465	0.412525
157	BO	BO8	-3				1e-05	0.539965	0.460025
158	aLA	LA1	-3				1e-05	0.943332	0.056658
159	aLA	LA2	-3				1e-05	0.948046	0.051944
160	aLA	LA3	-3				1e-05	0.932824	0.067166
161	aLA	LA4	-3				1e-05	0.905196	0.094794
162	aLA	LA5	-3				1e-05	0.91899	0.081
163	aLA	LA6	-3				1e-05	0.91931	0.08068
164	aLA	LA7	-3				1e-05	0.894373	0.105617
165	ND	N1	-3				1e-05	0.913998	0.085992
166	ND	N2	-3				1e-05	0.907427	0.092563
167	ND	N3	-3				1e-05	0.914238	0.085752
168	ND	N4	-3				1e-05	0.91656	0.08343
169	ND	N5	-3				1e-05	0.933096	0.066894
170	ND	N6	-3				1e-05	0.920706	0.079284
171	ND	N7	-3				1e-05	0.892709	0.107281
172	ND	N8	-3				1e-05	0.921766	0.078224
173	ZFU	Z1	-3				1e-05	0.398275	0.601715
174	ZFU	Z2	-3				1e-05	0.347739	0.652251
175	ZFU	Z3	-3				1e-05	0.357326	0.642664
176	ZFU	Z4	-3				1e-05	0.361674	0.638316
177	ZFU	Z5	-3				1e-05	0.363068	0.636922
178	ZFU	Z6	-3				1e-05	0.351149	0.648841
179	ZFU	Z7	-3				0.041212	0.341872	0.616916
180	ZFU	Z8	-3				1e-05	0.369306	0.630684
181	BA	BA1	0	35	0	0	1e-05	0.99998	1e-05	6.4			-0.080911
182	BA	BA2	0	35	0	0	1e-05	0.990568	0.009422	8.6			-0.010682
183	BA	BA4	0	37	0	0	1e-05	0.99998	1e-05	7			0.0281447
184	BA	BA7	0	28	0	0	1e-05	0.99998	1e-05	8.2			0.00115634
185	BA	BA8	0	30	0	0	1e-05	0.991955	0.008035	6.9			0.0146392
186	BO	BO1	0	33	0	0	0.005839	0.601368	0.392794	5.7			-0.0149533
187	BO	BO2	0	34	0	0	1e-05	0.617726	0.382264	6.4			-0.0116149
188	BO	BO3	0	27	0	0	1e-05	0.632805	0.367185	8.4			0.00867585
189	BO	BO4	0	31	0	0	1e-05	0.628179	0.371811	6.6			-0.00859522
190	BO	BO5	0	30	0	0	1e-05	0.58789	0.4121	6.5			-0.00986582
191	BO	BO6	0	35	0	0	1e-05	0.618176	0.381814	7			-0.024562
192	BO	BO7	0	30	0	0	1e-05	0.587465	0.412525	6.8			-0.0488358
193	BO	BO8	0	35	0	0	1e-05	0.539965	0.460025	6.2			-0.055384
194	aLA	LA1	0	32	0	0	1e-05	0.943332	0.056658	5.8			-0.004868
195	aLA	LA2	0	33	0	0	1e-05	0.948046	0.051944	6.2			-0.0514462
196	aLA	LA3	0	32	0	0	1e-05	0.932824	0.067166	8.2			-0.0349235
197	aLA	LA4	0	33	0	0	1e-05	0.905196	0.094794	5.6			-0.0270136
198	aLA	LA5	0	36	0	0	1e-05	0.91899	0.081	6			-0.025503
199	aLA	LA6	0	40	0	0	1e-05	0.91931	0.08068	6.4			-0.0596226
200	aLA	LA7	0	32	0	0	1e-05	0.894373	0.105617	6.8			-0.043353
201	ND	N1	0	33	0	0	1e-05	0.913998	0.085992	5.8			0.0289218
202	ND	N2	0	33	0	0	1e-05	0.907427	0.092563	6.4			-0.0569084
203	ND	N3	0	35	0	0	1e-05	0.914238	0.085752	5.8			-0.047968
204	ND	N4	0	31	0	0	1e-05	0.91656	0.08343	6.2			-0.0692124
205	ND	N5	0	33	0	0	1e-05	0.933096	0.066894	7			-0.0767189
206	ND	N6	0	34	0	0	1e-05	0.920706	0.079284	6.5			-0.00279525
207	ND	N7	0	38	0	0	1e-05	0.892709	0.107281	6.3			-0.0953821
208	ND	N8	0	34	0	0	1e-05	0.921766	0.078224	6.1			-0.0079125
209	ZFU	Z1	0	37	0	0	1e-05	0.398275	0.601715	5.6			-0.0221607
210	ZFU	Z2	0	42	0	0	1e-05	0.347739	0.652251	8			-0.0373396
211	ZFU	Z3	0	35	0	0	1e-05	0.357326	0.642664	7			-0.0368764
212	ZFU	Z4	0	34	0	0	1e-05	0.361674	0.638316	6.2			-0.0313475
213	ZFU	Z5	0	35	0	0	1e-05	0.363068	0.636922	5.8			-0.043259
214	ZFU	Z6	0	35	0	0	1e-05	0.351149	0.648841	6			-0.0125053
215	ZFU	Z7	0	37	0	0	0.041212	0.341872	0.616916	7.4			-0.0537079
216	ZFU	Z8	0	38	0	0	1e-05	0.369306	0.630684	7.6			-0.0337733
217	BA	BA1	3	36	0	0	1e-05	0.99998	1e-05	7.8	8.13	11.7	-0.082709
218	BA	BA2	3	32	0	0	1e-05	0.990568	0.009422	8.9	7.92	10.8	-0.00410846
219	BA	BA4	3	37	0	0	1e-05	0.99998	1e-05	8.4	8.26	11.7	0.0290063
220	BA	BA7	3	28	0	0	1e-05	0.99998	1e-05	9.2	6.46	9.2	0.000462535
221	BA	BA8	3	28	0	0	1e-05	0.991955	0.008035	6.5	6.79	9.2	0.0542268
222	BO	BO1	3	32	0	0	0.005839	0.601368	0.392794	6.5	7.22	10.1	-0.0100467
223	BO	BO2	3	35	0	0	1e-05	0.617726	0.382264	6.9	7.95	11.3	-0.0109448
224	BO	BO3	3	28	0	0	1e-05	0.632805	0.367185	7.5	6.26	9.2	0.0132307
225	BO	BO4	3	32	0	0	1e-05	0.628179	0.371811	6.9	7.54	10.8	-0.0102068
226	BO	BO5	3	27	0	0	1e-05	0.58789	0.4121	7.2	6.67	9.6	-0.0151934
227	BO	BO6	3	33	0	0	1e-05	0.618176	0.381814	6.5	7.79	11.1	-0.0202276
228	BO	BO7	3	26	0	0	1e-05	0.587465	0.412525	6.5	5.85	8.9	-0.0432722
229	BO	BO8	3	32	0	0	1e-05	0.539965	0.460025	7.5	7.26	9.9	-0.0411777
230	aLA	LA1	3	28	0	0	1e-05	0.943332	0.056658	6	6.87	9.8	-0.00374462
231	aLA	LA2	3	34	0	0	1e-05	0.948046	0.051944	7.2	7.93	11.1	-0.0493125
232	aLA	LA3	3	35	0	0	1e-05	0.932824	0.067166	7.5	7.69	10.7	-0.0328692
233	aLA	LA4	3	34	0	0	1e-05	0.905196	0.094794	6.5	7.38	10.4	-0.029993
234	aLA	LA5	3	31	0	0	1e-05	0.91899	0.081	7.5	7.59	10.8	-0.0226954
235	aLA	LA6	3	30	0	0	1e-05	0.91931	0.08068	7.5	8.41	12	-0.0309434
236	aLA	LA7	3	33	0	0	1e-05	0.894373	0.105617	7.8	6.38	10.4	-0.034467
237	ND	N1	3	32	0	0	1e-05	0.913998	0.085992	6.5	6.75	10.6	0.0607948
238	ND	N2	3	35	0	0	1e-05	0.907427	0.092563	7.2	7.99	10.9	-0.0354685
239	ND	N3	3	32	0	0	1e-05	0.914238	0.085752	6.8	7.47	10.5	-0.0532978
240	ND	N4	3	32	0	0	1e-05	0.91656	0.08343	7.8	7.53	10.5	-0.0747812
241	ND	N5	3	37	0	0	1e-05	0.933096	0.066894	8.5	8.93	12.5	-0.0663658
242	ND	N6	3	37	0	0	1e-05	0.920706	0.079284	6.8	8.37	12	-0.0244584
243	ND	N7	3	35	0	0	1e-05	0.892709	0.107281	7.2	9.22	12.1	-0.0772402
244	ND	N8	3	32	0	0	1e-05	0.921766	0.078224	7.5	7.48	10.4	-0.00930882
245	ZFU	Z1	3	34	0	0	1e-05	0.398275	0.601715	6.5	8.1	11.4	-0.02896
246	ZFU	Z2	3	33	0	0	1e-05	0.347739	0.652251	7.5	7.56	10.6	-0.0347141
247	ZFU	Z3	3	35	0	0	1e-05	0.357326	0.642664	7.5	8.49	11.8	-0.0373769
248	ZFU	Z4	3	34	0	0	1e-05	0.361674	0.638316	7.2	8.03	11.1	-0.0362502
249	ZFU	Z5	3	28	0	0	1e-05	0.363068	0.636922	8.2	6.93	9.3	-0.0374394
250	ZFU	Z6	3	34	0	0	1e-05	0.351149	0.648841	7.4	7.73	10.8	-0.0221869
251	ZFU	Z7	3	29	0	0	0.041212	0.341872	0.616916	8.5	7.15	9.6	-0.0468353
252	ZFU	Z8	3	36	0	0	1e-05	0.369306	0.630684	8	8.13	11.3	-0.00901901
253	BA	BA1	5	32	0	0	1e-05	0.99998	1e-05
254	BA	BA2	5	33	0	0	1e-05	0.990568	0.009422
255	BA	BA4	5	35	0	0	1e-05	0.99998	1e-05
256	BA	BA7	5	27	0	0	1e-05	0.99998	1e-05
257	BA	BA8	5	26	0	0	1e-05	0.991955	0.008035
258	BO	BO1	5	29	0	0	0.005839	0.601368	0.392794
259	BO	BO2	5	31	0	0	1e-05	0.617726	0.382264
260	BO	BO3	5	25	0	0	1e-05	0.632805	0.367185
261	BO	BO4	5	29	0	0	1e-05	0.628179	0.371811
262	BO	BO5	5	28	0	0	1e-05	0.58789	0.4121
263	BO	BO6	5	32	0	0	1e-05	0.618176	0.381814
264	BO	BO7	5	24	0	0	1e-05	0.587465	0.412525
265	BO	BO8	5	31	0	0	1e-05	0.539965	0.460025
266	aLA	LA1	5	29	0	0	1e-05	0.943332	0.056658
267	aLA	LA2	5	31	0	0	1e-05	0.948046	0.051944
268	aLA	LA3	5	33	0	0	1e-05	0.932824	0.067166
269	aLA	LA4	5	30	0	0	1e-05	0.905196	0.094794
270	aLA	LA5	5	32	0	0	1e-05	0.91899	0.081
271	aLA	LA6	5	35	0	0	1e-05	0.91931	0.08068
272	aLA	LA7	5	29	0	0	1e-05	0.894373	0.105617
273	ND	N1	5	31	0	0	1e-05	0.913998	0.085992
274	ND	N2	5	33	0	0	1e-05	0.907427	0.092563
275	ND	N3	5	30	0	0	1e-05	0.914238	0.085752
276	ND	N4	5	30	0	0	1e-05	0.91656	0.08343
277	ND	N5	5	32	0	0	1e-05	0.933096	0.066894
278	ND	N6	5	31	0	0	1e-05	0.920706	0.079284
279	ND	N7	5	35	0	0	1e-05	0.892709	0.107281
280	ND	N8	5	33	0	0	1e-05	0.921766	0.078224
281	ZFU	Z1	5	33	0	0	1e-05	0.398275	0.601715
282	ZFU	Z2	5	37	0	0	1e-05	0.347739	0.652251
283	ZFU	Z3	5	35	0	0	1e-05	0.357326	0.642664
284	ZFU	Z4	5	31	0	0	1e-05	0.361674	0.638316
285	ZFU	Z5	5	27	0	0	1e-05	0.363068	0.636922
286	ZFU	Z6	5	32	0	0	1e-05	0.351149	0.648841
287	ZFU	Z7	5	31	0	0	0.041212	0.341872	0.616916
288	ZFU	Z8	5	36	0	0	1e-05	0.369306	0.630684
289	BA	BA1	8	33	0	0	1e-05	0.99998	1e-05	7.8	7.28	10.5	-0.08181
290	BA	BA2	8	30	0	0	1e-05	0.990568	0.009422	9.2	7.54	10.1	-0.0147905
291	BA	BA4	8	35	0	0	1e-05	0.99998	1e-05	7.8	8.3	11.3	0.0462378
292	BA	BA7	8	27	0	0	1e-05	0.99998	1e-05	9.5	6.42	9	-0.00370028
293	BA	BA8	8	27	0	0	1e-05	0.991955	0.008035	8.5	6.63	8.9	0.00474227
294	BO	BO1	8	32	0	0	0.005839	0.601368	0.392794	7.8	7.26	10.2	-0.00163551
295	BO	BO2	8	28	0	0	1e-05	0.617726	0.382264	8.4	6.74	9.7	-0.00290373
296	BO	BO3	8	27	0	0	1e-05	0.632805	0.367185	9.2	6.13	9.1	0.0236417
297	BO	BO4	8	27	0	0	1e-05	0.628179	0.371811	7.5	6.53	9.2	-0.00698362
298	BO	BO5	8	29	0	0	1e-05	0.58789	0.4121	6.2	7.04	10	-0.0175612
299	BO	BO6	8	29	0	0	1e-05	0.618176	0.381814	7.5	6.94	9.6	-0.0180603
300	BO	BO7	8	25	0	0	1e-05	0.587465	0.412525	7.8	5.58	8.5	-0.0420359
301	BO	BO8	8	30	0	0	1e-05	0.539965	0.460025	7.5	7.35	9.9	-0.038707
302	aLA	LA1	8	30	0	0	1e-05	0.943332	0.056658	6.5	7.18	10.3	-0.00936154
303	aLA	LA2	8	32	0	0	1e-05	0.948046	0.051944	7.5	7.65	10.9	-0.0542911
304	aLA	LA3	8	32	0	0	1e-05	0.932824	0.067166	9.4	7.24	10.4	-0.0314997
305	aLA	LA4	8	31	0	0	1e-05	0.905196	0.094794	6	6.8	9.8	-0.00794518
306	aLA	LA5	8	32	0	0	1e-05	0.91899	0.081	7.5	7.51	10.8	-0.034628
307	aLA	LA6	8	34	0	0	1e-05	0.91931	0.08068	7.2	7.8	11.4	-0.0513208
308	aLA	LA7	8	31	0	0	1e-05	0.894373	0.105617	7.5	6.48	10.4	-0.0465843
309	ND	N1	8	30	0	0	1e-05	0.913998	0.085992	6.2	6.41	10.3	0.0767313
310	ND	N2	8	33	0	0	1e-05	0.907427	0.092563	7.2	7.56	10.2	-0.052144
311	ND	N3	8	32	0	0	1e-05	0.914238	0.085752	6.5	7.55	10.6	-0.0519654
312	ND	N4	8	32	0	0	1e-05	0.91656	0.08343	7.2	7.25	10.4	-0.0628481
313	ND	N5	8	32	0	0	1e-05	0.933096	0.066894	8.5	7.23	10	-0.0281391
314	ND	N6	8	34	0	0	1e-05	0.920706	0.079284	7.2	7.53	10.7	-0.0384347
315	ND	N7	8	30	0	0	1e-05	0.892709	0.107281	7.5	7.57	10.2	-0.068994
316	ND	N8	8	32	0	0	1e-05	0.921766	0.078224	6.5	7.4	10.1	-0.00861066
317	ZFU	Z1	8	32	0	0	1e-05	0.398275	0.601715	6.2	7.21	10.4	-0.0206497
318	ZFU	Z2	8	36	0	0	1e-05	0.347739	0.652251	8.8	8.43	11.7	-0.0443407
319	ZFU	Z3	8	33	0	0	1e-05	0.357326	0.642664	8.2	8.26	11.4	-0.0358752
320	ZFU	Z4	8	30	0	0	1e-05	0.361674	0.638316	7.8	7.44	9.9	-0.024662
321	ZFU	Z5	8	25	0	0	1e-05	0.363068	0.636922	7	6.25	8.8	-0.042677
322	ZFU	Z6	8	31	0	0	1e-05	0.351149	0.648841	7.2	7.04	9.8	-0.0155308
323	ZFU	Z7	8	28	0	0	0.041212	0.341872	0.616916	8.2	6.97	9.4	-0.0307993
324	ZFU	Z8	8	36	0	0	1e-05	0.369306	0.630684	8.5	8.24	11.6	-0.0349247
325	BA	BA1	9	33	0	0	1e-05	0.99998	1e-05
326	BA	BA2	9	29	0	0	1e-05	0.990568	0.009422
327	BA	BA4	9	35	0	0	1e-05	0.99998	1e-05
328	BA	BA7	9	29	0	0	1e-05	0.99998	1e-05
329	BA	BA8	9	26	0	0	1e-05	0.991955	0.008035
330	BO	BO1	9	30	0	0	0.005839	0.601368	0.392794
331	BO	BO2	9	30	0	0	1e-05	0.617726	0.382264
332	BO	BO3	9	25	0	0	1e-05	0.632805	0.367185
333	BO	BO4	9	28	0	0	1e-05	0.628179	0.371811
334	BO	BO5	9	27	0	0	1e-05	0.58789	0.4121
335	BO	BO6	9	30	0	0	1e-05	0.618176	0.381814
336	BO	BO7	9	21	0	0	1e-05	0.587465	0.412525
337	BO	BO8	9	28	0	0	1e-05	0.539965	0.460025
338	aLA	LA1	9	27	0	0	1e-05	0.943332	0.056658
339	aLA	LA2	9	32	0	0	1e-05	0.948046	0.051944
340	aLA	LA3	9	34	0	0	1e-05	0.932824	0.067166
341	aLA	LA4	9	34	0	0	1e-05	0.905196	0.094794
342	aLA	LA5	9	30	0	0	1e-05	0.91899	0.081
343	aLA	LA6	9	36	0	0	1e-05	0.91931	0.08068
344	aLA	LA7	9	29	0	0	1e-05	0.894373	0.105617
345	ND	N1	9	31	0	0	1e-05	0.913998	0.085992
346	ND	N2	9	30	0	0	1e-05	0.907427	0.092563
347	ND	N3	9	33	0	0	1e-05	0.914238	0.085752
348	ND	N4	9	30	0	0	1e-05	0.91656	0.08343
349	ND	N5	9	30	0	0	1e-05	0.933096	0.066894
350	ND	N6	9	33	0	0	1e-05	0.920706	0.079284
351	ND	N7	9	34	0	0	1e-05	0.892709	0.107281
352	ND	N8	9	33	0	0	1e-05	0.921766	0.078224
353	ZFU	Z1	9	30	0	0	1e-05	0.398275	0.601715
354	ZFU	Z2	9	35	0	0	1e-05	0.347739	0.652251
355	ZFU	Z3	9	32	0	0	1e-05	0.357326	0.642664
356	ZFU	Z4	9	29	0	0	1e-05	0.361674	0.638316
357	ZFU	Z5	9	25	0	0	1e-05	0.363068	0.636922
358	ZFU	Z6	9	30	0	0	1e-05	0.351149	0.648841
359	ZFU	Z7	9	28	0	0	0.041212	0.341872	0.616916
360	ZFU	Z8	9	37	0	0	1e-05	0.369306	0.630684
361	BA	BA1	10	30	0	0	1e-05	0.99998	1e-05	8.4	6.74	9.6	-0.0620318
362	BA	BA2	10	33	0	0	1e-05	0.990568	0.009422	9.8	8.81	11.3	0.00986031
363	BA	BA4	10	34	0	0	1e-05	0.99998	1e-05	8.5	8.24	11	0.0651924
364	BA	BA7	10	29	0	0	1e-05	0.99998	1e-05	10.5	7.66	9.8	-0.00231267
365	BA	BA8	10	26	0	0	1e-05	0.991955	0.008035	9.4	7.03	8.8	0.023299
366	BO	BO1	10	28	0	0	0.005839	0.601368	0.392794	8.5	7.35	9.5	-0.000233645
367	BO	BO2	10	30	0	0	1e-05	0.617726	0.382264	9.2		9.6	0.0192093
368	BO	BO3	10	24	0	0	1e-05	0.632805	0.367185	9.8	5.71	8.3	0.0470665
369	BO	BO4	10	26	0	0	1e-05	0.628179	0.371811	8.8	7.13	9.5	0.0220252
370	BO	BO5	10	30	0	0	1e-05	0.58789	0.4121	7.5	7.58	10.3	-0.0175612
371	BO	BO6	10	29	0	0	1e-05	0.618176	0.381814	7.8	7.62	10.4	0.00469568
372	BO	BO7	10	24	0	0	1e-05	0.587465	0.412525	8.5	5.27	8.5	-0.0191634
373	BO	BO8	10	28	0	0	1e-05	0.539965	0.460025	8.8		9.1	-0.0183241
374	aLA	LA1	10	26	0	0	1e-05	0.943332	0.056658	7.8	6.83	9.1	-0.01217
375	aLA	LA2	10	35	0	0	1e-05	0.948046	0.051944	8.2	7.08	11.5	-0.0215742
376	aLA	LA3	10	32	0	0	1e-05	0.932824	0.067166	10.2	7.58	10.3	-0.0171194
377	aLA	LA4	10	32	0	0	1e-05	0.905196	0.094794	7.5	7.32	10.4	0.000397259
378	aLA	LA5	10	34	0	0	1e-05	0.91899	0.081	8.8	8.55	11.5	-0.0290126
379	aLA	LA6	10	33	0	0	1e-05	0.91931	0.08068	8.5	8.9	11.6	-0.0369811
380	aLA	LA7	10	30	0	0	1e-05	0.894373	0.105617	8.4	7.72	9.9	-0.0393139
381	ND	N1	10	33	0	0	1e-05	0.913998	0.085992	7.2	6.54	10.9	0.0829288
382	ND	N2	10	28	0	0	1e-05	0.907427	0.092563	7.5	7.26	9.2	-0.0386448
383	ND	N3	10	31	0	0	1e-05	0.914238	0.085752	7	8.01	10.4	-0.0286476
384	ND	N4	10	33	0	0	1e-05	0.91656	0.08343	7.8	7.95	11	-0.0596659
385	ND	N5	10	33	0	0	1e-05	0.933096	0.066894	9.8	8.03	11.2	-0.0416777
386	ND	N6	10	32	1000	1	1e-05	0.920706	0.079284	9.5	7.46	7.46	-0.0454228
387	ND	N7	10	34	0	0	1e-05	0.892709	0.107281	9.2	8.63	11.1	-0.0129192
388	ND	N8	10	32	0	0	1e-05	0.921766	0.078224	7.8	7.75	10.6	-0.0121015
389	ZFU	Z1	10	28	0	0	1e-05	0.398275	0.601715	7.5	7.77	9.6	-0.010073
390	ZFU	Z2	10	34	0	0	1e-05	0.347739	0.652251	8.8	9.01	11.2	-0.0303384
391	ZFU	Z3	10	34	0	0	1e-05	0.357326	0.642664	9.5	6.85		-0.0268647
392	ZFU	Z4	10	29	0	0	1e-05	0.361674	0.638316	7.8	7.49	9.4	-0.0326846
393	ZFU	Z5	10	25	0	0	1e-05	0.363068	0.636922	8.5	7.13	8.7	-0.00484966
394	ZFU	Z6	10	29	0	0	1e-05	0.351149	0.648841	8.2	7.83	9.3	-0.0203716
395	ZFU	Z7	10	24	0	0	0.041212	0.341872	0.616916	8.5	6.71	8.2	-0.0315629
396	ZFU	Z8	10	33	0	0	1e-05	0.369306	0.630684	9.5	7.75	10.5	-0.00671628
397	BA	BA1	12	33	0	0	1e-05	0.99998	1e-05
398	BA	BA2	12	32	2000	2	1e-05	0.990568	0.009422
399	BA	BA4	12	35	0	0	1e-05	0.99998	1e-05
400	BA	BA7	12	27	0	0	1e-05	0.99998	1e-05
401	BA	BA8	12	27	0	0	1e-05	0.991955	0.008035
402	BO	BO1	12	30	0	0	0.005839	0.601368	0.392794
403	BO	BO2	12	28	0	0	1e-05	0.617726	0.382264
404	BO	BO3	12	24	0	0	1e-05	0.632805	0.367185
405	BO	BO4	12	25	1000	1	1e-05	0.628179	0.371811
406	BO	BO5	12	26	0	0	1e-05	0.58789	0.4121
407	BO	BO6	12	30	0	0	1e-05	0.618176	0.381814
408	BO	BO7	12	27	2000	2	1e-05	0.587465	0.412525
409	BO	BO8	12	29	0	0	1e-05	0.539965	0.460025
410	aLA	LA1	12	28	0	0	1e-05	0.943332	0.056658
411	aLA	LA2	12	30	0	0	1e-05	0.948046	0.051944
412	aLA	LA3	12	33	0	0	1e-05	0.932824	0.067166
413	aLA	LA4	12	32	0	0	1e-05	0.905196	0.094794
414	aLA	LA5	12	32	0	0	1e-05	0.91899	0.081
415	aLA	LA6	12	37	0	0	1e-05	0.91931	0.08068
416	aLA	LA7	12	30	2000	2	1e-05	0.894373	0.105617
417	ND	N1	12	32	0	0	1e-05	0.913998	0.085992
418	ND	N2	12	32	0	0	1e-05	0.907427	0.092563
419	ND	N3	12	35	0	0	1e-05	0.914238	0.085752
420	ND	N4	12	32	0	0	1e-05	0.91656	0.08343
421	ND	N5	12	32	0	0	1e-05	0.933096	0.066894
422	ND	N6	12	33	3000	3	1e-05	0.920706	0.079284
423	ND	N7	12	33	0	0	1e-05	0.892709	0.107281
424	ND	N8	12	31	0	0	1e-05	0.921766	0.078224
425	ZFU	Z1	12	24	0	0	1e-05	0.398275	0.601715
426	ZFU	Z2	12	32	0	0	1e-05	0.347739	0.652251
427	ZFU	Z3	12	30	0	0	1e-05	0.357326	0.642664
428	ZFU	Z4	12	26	0	0	1e-05	0.361674	0.638316
429	ZFU	Z5	12	26	0	0	1e-05	0.363068	0.636922
430	ZFU	Z6	12	28	0	0	1e-05	0.351149	0.648841
431	ZFU	Z7	12	27	0	0	0.041212	0.341872	0.616916
432	ZFU	Z8	12	32	0	0	1e-05	0.369306	0.630684
433	BA	BA1	14	32	1000	1	1e-05	0.99998	1e-05
434	BA	BA2	14	34	1000	1	1e-05	0.990568	0.009422
435	BA	BA4	14	38	0	0	1e-05	0.99998	1e-05
436	BA	BA7	14	28	0	0	1e-05	0.99998	1e-05
437	BA	BA8	14	30	0	0	1e-05	0.991955	0.008035
438	BO	BO1	14	32	0	0	0.005839	0.601368	0.392794
439	BO	BO2	14	32	0	0	1e-05	0.617726	0.382264
440	BO	BO3	14	28	0	0	1e-05	0.632805	0.367185
441	BO	BO4	14	27	0	0	1e-05	0.628179	0.371811
442	BO	BO5	14	27	0	0	1e-05	0.58789	0.4121
443	BO	BO6	14	30	0	0	1e-05	0.618176	0.381814
444	BO	BO7	14	25	6000	6	1e-05	0.587465	0.412525
445	BO	BO8	14	30	0	0	1e-05	0.539965	0.460025
446	aLA	LA1	14	31	0	0	1e-05	0.943332	0.056658
447	aLA	LA2	14	33	0	0	1e-05	0.948046	0.051944
448	aLA	LA3	14	34	0	0	1e-05	0.932824	0.067166
449	aLA	LA4	14	34	0	0	1e-05	0.905196	0.094794
450	aLA	LA5	14	34	0	0	1e-05	0.91899	0.081
451	aLA	LA6	14	41	0	0	1e-05	0.91931	0.08068
452	aLA	LA7	14	30	2000	2	1e-05	0.894373	0.105617
453	ND	N1	14	32	1000	1	1e-05	0.913998	0.085992
454	ND	N2	14	36	0	0	1e-05	0.907427	0.092563
455	ND	N3	14	35	0	0	1e-05	0.914238	0.085752
456	ND	N4	14	35	0	0	1e-05	0.91656	0.08343
457	ND	N5	14	32	1000	1	1e-05	0.933096	0.066894
458	ND	N6	14	33	6000	6	1e-05	0.920706	0.079284
459	ND	N7	14	32	0	0	1e-05	0.892709	0.107281
460	ND	N8	14	34	0	0	1e-05	0.921766	0.078224
461	ZFU	Z1	14	29	0	0	1e-05	0.398275	0.601715
462	ZFU	Z2	14	32	2000	2	1e-05	0.347739	0.652251
463	ZFU	Z3	14	35	0	0	1e-05	0.357326	0.642664
464	ZFU	Z4	14	34	0	0	1e-05	0.361674	0.638316
465	ZFU	Z5	14	27	0	0	1e-05	0.363068	0.636922
466	ZFU	Z6	14	32	0	0	1e-05	0.351149	0.648841
467	ZFU	Z7	14	28	0	0	0.041212	0.341872	0.616916
468	ZFU	Z8	14	34	0	0	1e-05	0.369306	0.630684
469	BA	BA1	15	32	0	0	1e-05	0.99998	1e-05		7.02	10.2	-0.00629308
470	BA	BA2	15	32	1000	1	1e-05	0.990568	0.009422		7.87	10.9	0.0566968
471	BA	BA4	15	35	0	0	1e-05	0.99998	1e-05		8.27	11.5	0.0712234
472	BA	BA7	15	30	2000	2	1e-05	0.99998	1e-05		7.03	10.1	0.00740055
473	BA	BA8	15	26	0	0	1e-05	0.991955	0.008035		6.38	8.8	-0.0057732
474	BO	BO1	15	32	1000	1	0.005839	0.601368	0.392794		7.48	10.4	0.00887851
475	BO	BO2	15	31	0	0	1e-05	0.617726	0.382264		6.96	10.4	0.0359616
476	BO	BO3	15	27	1000	1	1e-05	0.632805	0.367185		6.13	9.4	0.0405596
477	BO	BO4	15	32	0	0	1e-05	0.628179	0.371811		7.46	10.7	0.0204136
478	BO	BO5	15	29	0	0	1e-05	0.58789	0.4121		6.87	9.9	-0.0270324
479	BO	BO6	15	30	5000	5	1e-05	0.618176	0.381814		7.14	10.1	0.00794654
480	BO	BO7	15	25	20000	80	1e-05	0.587465	0.412525		5.47	8.4	0.0197816
481	BO	BO8	15	29	0	0	1e-05	0.539965	0.460025		6.54	9	-0.0269714
482	aLA	LA1	15	28	0	0	1e-05	0.943332	0.056658		6.81	10.1	-0.0054297
483	aLA	LA2	15	39	0	0	1e-05	0.948046	0.051944		9.02	13.2	-0.0507349
484	aLA	LA3	15	34	0	0	1e-05	0.932824	0.067166		7.41	10.9	-0.00205433
485	aLA	LA4	15	31	0	0	1e-05	0.905196	0.094794		6.71	9.9	0.0397259
486	aLA	LA5	15	38	2000	2	1e-05	0.91899	0.081		8.49	12.6	-0.00444548
487	aLA	LA6	15	41	0	0	1e-05	0.91931	0.08068		9.15	14.3	0.0264151
488	aLA	LA7	15	30	10000	40	1e-05	0.894373	0.105617		6.39	10	0.13356
489	ND	N1	15	30	20000	80	1e-05	0.913998	0.085992		6.33	10.3	0.0377754
490	ND	N2	15	33	0	0	1e-05	0.907427	0.092563		7.45	10.2	-0.075172
491	ND	N3	15	33	1000	1	1e-05	0.914238	0.085752		7.51	10.6	-0.00666222
492	ND	N4	15	31	0	0	1e-05	0.91656	0.08343		7.1	10.3	0.000795545
493	ND	N5	15	32	3000	3	1e-05	0.933096	0.066894		7.53	10.6	-0.0297319
494	ND	N6	15	31	20000	80	1e-05	0.920706	0.079284		7.14	10	-0.0272537
495	ND	N7	15	31	0	0	1e-05	0.892709	0.107281		8.39	10.9	-0.0673447
496	ND	N8	15	32	0	0	1e-05	0.921766	0.078224		7.02	10	-0.00581801
497	ZFU	Z1	15	28	0	0	1e-05	0.398275	0.601715		6.44	9.2	0.00730295
498	ZFU	Z2	15	33	16000	16	1e-05	0.347739	0.652251		7.82	10.6	-0.00320887
499	ZFU	Z3	15	35	0	0	1e-05	0.357326	0.642664		8.62	12	-0.0398799
500	ZFU	Z4	15	31	0	0	1e-05	0.361674	0.638316		7.72	10.3	-0.0326846
501	ZFU	Z5	15	28	4000	4	1e-05	0.363068	0.636922		6.57	9.1	-0.00310378
502	ZFU	Z6	15	31	0	0	1e-05	0.351149	0.648841		7.22	9.7	-0.0240022
503	ZFU	Z7	15	25	0	0	0.041212	0.341872	0.616916		6.04	8.1	-0.0422536
504	ZFU	Z8	15	34	0	0	1e-05	0.369306	0.630684		7.63	10.8	-0.0142001
505	BA	BA1	16	29	1000	1	1e-05	0.99998	1e-05
506	BA	BA2	16	33	2000	2	1e-05	0.990568	0.009422
507	BA	BA4	16	36	0	0	1e-05	0.99998	1e-05
508	BA	BA7	16	27	5000	5	1e-05	0.99998	1e-05
509	BA	BA8	16	27	0	0	1e-05	0.991955	0.008035
510	BO	BO1	16	30	6000	6	0.005839	0.601368	0.392794
511	BO	BO2	16	30	0	0	1e-05	0.617726	0.382264
512	BO	BO3	16	26	1000	1	1e-05	0.632805	0.367185
513	BO	BO4	16	25	0	0	1e-05	0.628179	0.371811
514	BO	BO5	16	26	0	0	1e-05	0.58789	0.4121
515	BO	BO6	16	31	7000	7	1e-05	0.618176	0.381814
516	BO	BO7	16	26	10000	40	1e-05	0.587465	0.412525
517	BO	BO8	16	29	0	0	1e-05	0.539965	0.460025
518	aLA	LA1	16	28	0	0	1e-05	0.943332	0.056658
519	aLA	LA2	16	36	0	0	1e-05	0.948046	0.051944
520	aLA	LA3	16	30	2000	2	1e-05	0.932824	0.067166
521	aLA	LA4	16	31	0	0	1e-05	0.905196	0.094794
522	aLA	LA5	16	33	5000	5	1e-05	0.91899	0.081
523	aLA	LA6	16	35	1000	1	1e-05	0.91931	0.08068
524	aLA	LA7	16	28	10000	40	1e-05	0.894373	0.105617
525	ND	N1	16	30	30000	120	1e-05	0.913998	0.085992
526	ND	N2	16	33	0	0	1e-05	0.907427	0.092563
527	ND	N3	16	30	2000	2	1e-05	0.914238	0.085752
528	ND	N4	16	32	3000	3	1e-05	0.91656	0.08343
529	ND	N5	16	33	10000	10	1e-05	0.933096	0.066894
530	ND	N6	16	31	20000	80	1e-05	0.920706	0.079284
531	ND	N7	16	32	2000	2	1e-05	0.892709	0.107281
532	ND	N8	16	34	0	0	1e-05	0.921766	0.078224
533	ZFU	Z1	16	29	1000	1	1e-05	0.398275	0.601715
534	ZFU	Z2	16	33	10000	40	1e-05	0.347739	0.652251
535	ZFU	Z3	16	33	6000	6	1e-05	0.357326	0.642664
536	ZFU	Z4	16	28	0	0	1e-05	0.361674	0.638316
537	ZFU	Z5	16	27	11000	11	1e-05	0.363068	0.636922
538	ZFU	Z6	16	29	0	0	1e-05	0.351149	0.648841
539	ZFU	Z7	16	25	0	0	0.041212	0.341872	0.616916
540	ZFU	Z8	16	33	0	0	1e-05	0.369306	0.630684
541	BA	BA1	17	29	5000	5	1e-05	0.99998	1e-05
542	BA	BA2	17	29	8000	8	1e-05	0.990568	0.009422
543	BA	BA4	17	37	0	0	1e-05	0.99998	1e-05
544	BA	BA7	17	26	10000	40	1e-05	0.99998	1e-05
545	BA	BA8	17	27	2000	2	1e-05	0.991955	0.008035
546	BO	BO1	17	30	10000	40	0.005839	0.601368	0.392794
547	BO	BO2	17	31	0	0	1e-05	0.617726	0.382264
548	BO	BO3	17	29	3000	3	1e-05	0.632805	0.367185
549	BO	BO4	17	28	2000	2	1e-05	0.628179	0.371811
550	BO	BO5	17	27	0	0	1e-05	0.58789	0.4121
551	BO	BO6	17	28	12000	12	1e-05	0.618176	0.381814
552	BO	BO7	17	25	50000	200	1e-05	0.587465	0.412525
553	BO	BO8	17	29	0	0	1e-05	0.539965	0.460025
554	aLA	LA1	17	28	1000	1	1e-05	0.943332	0.056658
555	aLA	LA2	17	35	0	0	1e-05	0.948046	0.051944
556	aLA	LA3	17	32	5000	5	1e-05	0.932824	0.067166
557	aLA	LA4	17	34	0	0	1e-05	0.905196	0.094794
558	aLA	LA5	17	32	8000	8	1e-05	0.91899	0.081
559	aLA	LA6	17	38	5000	5	1e-05	0.91931	0.08068
560	aLA	LA7	17	30	30000	120	1e-05	0.894373	0.105617
561	ND	N1	17	28	50000	200	1e-05	0.913998	0.085992
562	ND	N2	17	33	0	0	1e-05	0.907427	0.092563
563	ND	N3	17	32	5000	5	1e-05	0.914238	0.085752
564	ND	N4	17	32	10000	40	1e-05	0.91656	0.08343
565	ND	N5	17	32	10000	40	1e-05	0.933096	0.066894
566	ND	N6	17	30	50000	200	1e-05	0.920706	0.079284
567	ND	N7	17	33	8000	8	1e-05	0.892709	0.107281
568	ND	N8	17	31	1000	1	1e-05	0.921766	0.078224
569	ZFU	Z1	17	26	5000	5	1e-05	0.398275	0.601715
570	ZFU	Z2	17	28	50000	200	1e-05	0.347739	0.652251
571	ZFU	Z3	17	30	10000	40	1e-05	0.357326	0.642664
572	ZFU	Z4	17	28	2000	2	1e-05	0.361674	0.638316
573	ZFU	Z5	17	28	20000	80	1e-05	0.363068	0.636922
574	ZFU	Z6	17	29	0	0	1e-05	0.351149	0.648841
575	ZFU	Z7	17	26	2000	2	0.041212	0.341872	0.616916
576	ZFU	Z8	17	31	0	0	1e-05	0.369306	0.630684
577	BA	BA1	18	30	10000	40	1e-05	0.99998	1e-05	12.04
578	BA	BA2	18	31	20000	80	1e-05	0.990568	0.009422
579	BA	BA4	18	37	0	0	1e-05	0.99998	1e-05	12.2
580	BA	BA7	18	27	50000	200	1e-05	0.99998	1e-05	7
581	BA	BA8	18	27	5000	5	1e-05	0.991955	0.008035	13.6
582	BO	BO1	18	30	60000	240	0.005839	0.601368	0.392794	9.6
583	BO	BO2	18	30	2000	2	1e-05	0.617726	0.382264	10.2
584	BO	BO3	18	25	8000	8	1e-05	0.632805	0.367185	9
585	BO	BO4	18	30	5000	5	1e-05	0.628179	0.371811	10.8
586	BO	BO5	18	26	2000	2	1e-05	0.58789	0.4121	18.4
587	BO	BO6	18	30	20000	80	1e-05	0.618176	0.381814	7
588	BO	BO7	18	24	40000	160	1e-05	0.587465	0.412525	6.2
589	BO	BO8	18	30	2000	2	1e-05	0.539965	0.460025	10.2
590	aLA	LA1	18	30	5000	5	1e-05	0.943332	0.056658	11.4
591	aLA	LA2	18	35	1000	1	1e-05	0.948046	0.051944	12
592	aLA	LA3	18	31	5000	5	1e-05	0.932824	0.067166
593	aLA	LA4	18	32	1000	1	1e-05	0.905196	0.094794	14.2
594	aLA	LA5	18	30	10000	40	1e-05	0.91899	0.081	9.2
595	aLA	LA6	18	36	20000	80	1e-05	0.91931	0.08068	8.2
596	aLA	LA7	18	29	50000	200	1e-05	0.894373	0.105617	6.8
597	ND	N1	18	29	80000	320	1e-05	0.913998	0.085992	5.4
598	ND	N2	18	32	0	0	1e-05	0.907427	0.092563	7
599	ND	N3	18	29	10000	40	1e-05	0.914238	0.085752	9
600	ND	N4	18	29	30000	120	1e-05	0.91656	0.08343	7.6
601	ND	N5	18	32	30000	120	1e-05	0.933096	0.066894	9.4
602	ND	N6	18	30	80000	320	1e-05	0.920706	0.079284	8.4
603	ND	N7	18	32	8000	8	1e-05	0.892709	0.107281	7
604	ND	N8	18	33	0	0	1e-05	0.921766	0.078224	12.4
605	ZFU	Z1	18	25	8000	8	1e-05	0.398275	0.601715	7.6
606	ZFU	Z2	18	26	500000	400	1e-05	0.347739	0.652251	8.4
607	ZFU	Z3	18	32	60000	240	1e-05	0.357326	0.642664	6.6
608	ZFU	Z4	18	29	3000	3	1e-05	0.361674	0.638316	7.8
609	ZFU	Z5	18	27	30000	120	1e-05	0.363068	0.636922	14.4
610	ZFU	Z6	18	29	0	0	1e-05	0.351149	0.648841	6
611	ZFU	Z7	18	27	5000	5	0.041212	0.341872	0.616916	9
612	ZFU	Z8	18	31	0	0	1e-05	0.369306	0.630684	11.4
613	BA	BA1	20	32	30000	120	1e-05	0.99998	1e-05	9.2	6.82	9.8	0.224753
614	BA	BA2	20	29	40000	160	1e-05	0.990568	0.009422	9	7.24	9.6	0.0780608
615	BA	BA4	20	37	2000	2	1e-05	0.99998	1e-05	9	8.9	12.2	0.0402068
616	BA	BA7	20	30	80000	320	1e-05	0.99998	1e-05	8.4	6.56	9.5	0.19889
617	BA	BA8	20	28	5000	5	1e-05	0.991955	0.008035	10.2	6.68	9	0.0294845
618	BO	BO1	20	28	80000	320	0.005839	0.601368	0.392794	6.2	6.48	9	0.0691589
619	BO	BO2	20	30	4000	4	1e-05	0.617726	0.382264	7.8	6.49	9.6	0.0627652
620	BO	BO3	20	24	12000	12	1e-05	0.632805	0.367185	3.4	5	7.8	0.194122
621	BO	BO4	20	29	8000	8	1e-05	0.628179	0.371811	7.6	6.73	9.6	-0.0222938
622	BO	BO5	20	27	3000	3	1e-05	0.58789	0.4121	7.2	6.43	9.3	-0.0382794
623	BO	BO6	20	28	30000	120	1e-05	0.618176	0.381814	5.2	6.69	9.3	0.179158
624	BO	BO7	20	22	60000	240	1e-05	0.587465	0.412525	4.6	4.75	7.3	0.0234906
625	BO	BO8	20	29	3000	3	1e-05	0.539965	0.460025	7.6	6.5	9.1	-0.0566193
626	aLA	LA1	20	32	5000	5	1e-05	0.943332	0.056658	6	7.25	10.7	0.146227
627	aLA	LA2	20	33	3000	3	1e-05	0.948046	0.051944	6.6	7.62	10.6	0.174727
628	aLA	LA3	20	36	8000	8	1e-05	0.932824	0.067166	11	7.97	11.6	0.337594
629	aLA	LA4	20	29	3000	3	1e-05	0.905196	0.094794	10	6.25	9.4	0.0814381
630	aLA	LA5	20	31	20000	80	1e-05	0.91899	0.081	6.8	7.03	10.1	0.310716
631	aLA	LA6	20	33	30000	120	1e-05	0.91931	0.08068	6.4	7.81	11.3	0.0845283
632	aLA	LA7	20	29	80000	320	1e-05	0.894373	0.105617	9.2	6.35	9.3	0.125481
633	ND	N1	20	28	500000	400	1e-05	0.913998	0.085992	5.6	5.75	9.3	0.229899
634	ND	N2	20	37	0	0	1e-05	0.907427	0.092563	9	8.49	11.4	-0.0815246
635	ND	N3	20	30	20000	80	1e-05	0.914238	0.085752	9	6.97	9.5	0.103931
636	ND	N4	20	29	40000	160	1e-05	0.91656	0.08343	6.4	6.49	9.4	0.239459
637	ND	N5	20	28	50000	200	1e-05	0.933096	0.066894	7	6.84	9.3	0.0618529
638	ND	N6	20	29	500000	400	1e-05	0.920706	0.079284	5.2	6.8	9.3	0.0978337
639	ND	N7	20	35	12000	12	1e-05	0.892709	0.107281	6.2	8.72	11.2	0.0225399
640	ND	N8	20	30	0	0	1e-05	0.921766	0.078224	11	6.67	9.3	0.00744706
641	ZFU	Z1	20	25	10000	40	1e-05	0.398275	0.601715	5.6	5.62	7.8	0.054898
642	ZFU	Z2	20	27	500000	400	1e-05	0.347739	0.652251	5.8	6.61	8.8	0.00466745
643	ZFU	Z3	20	33	80000	320	1e-05	0.357326	0.642664	5	8.14	11.2	0.0261972
644	ZFU	Z4	20	32	3000	3	1e-05	0.361674	0.638316	9	7.68	10	-0.0398158
645	ZFU	Z5	20	27	50000	200	1e-05	0.363068	0.636922	10	6.37	8.4	0.14646
646	ZFU	Z6	20	29	0	0	1e-05	0.351149	0.648841	10.4	6.92	9	-0.0391296
647	ZFU	Z7	20	28	6000	6	0.041212	0.341872	0.616916	8	6.6	8.6	-0.0582896
648	ZFU	Z8	20	36	2000	2	1e-05	0.369306	0.630684	9.6	8.04	10.8	0.0692737
649	BA	BA1	22	30	50000	200	1e-05	0.99998	1e-05	9.4	6.49	9.3	0.274198
650	BA	BA2	22	27	50000	200	1e-05	0.990568	0.009422	9.6	6.88	9.3	0.093673
651	BA	BA4	22	32	5000	5	1e-05	0.99998	1e-05	8.6	6.99	9.6	0.111717
652	BA	BA7	22	22	500000	400	1e-05	0.99998	1e-05	9	5.2	7.4	0.189177
653	BA	BA8	22	26	5000	5	1e-05	0.991955	0.008035	11.4	6.2	8.5	0.0870103
654	BO	BO1	22	28	600000	480	0.005839	0.601368	0.392794	6.8	6.7	9.3	0.241589
655	BO	BO2	22	27	10000	40	1e-05	0.617726	0.382264	7	5.79	8.8	0.211526
656	BO	BO3	22	23	40000	160	1e-05	0.632805	0.367185	4.4	4.99	7.6	0.0887106
657	BO	BO4	22	26	30000	120	1e-05	0.628179	0.371811	6.4	6.04	6.04	-0.00778942
658	BO	BO5	22	28	1000	1	1e-05	0.58789	0.4121	10.8	6.77	9.8	-0.0382794
659	BO	BO6	22	27	1000	1	1e-05	0.618176	0.381814	6	6.32	9.1	0.303775
660	BO	BO7	22	22	80000	320	1e-05	0.587465	0.412525	5.2	4.68	7.3	0.0401813
661	BO	BO8	22	27	1000	1	1e-05	0.539965	0.460025	8.8	6.15	8.6	-0.0510603
662	aLA	LA1	22	31	8000	8	1e-05	0.943332	0.056658	7.6	7.01	10.4	0.108594
663	aLA	LA2	22	33	5000	5	1e-05	0.948046	0.051944	7.2	7.72	10.9	0.146989
664	aLA	LA3	22	32	10000	40	1e-05	0.932824	0.067166	9.6	7.09	10.4	0.478658
665	aLA	LA4	22	32	5000	5	1e-05	0.905196	0.094794	11.6	6.67	10	0.291191
666	aLA	LA5	22	30	20000	80	1e-05	0.91899	0.081	6.8	6.66	9.9	0.198409
667	aLA	LA6	22	31	40000	160	1e-05	0.91931	0.08068	6.8	7.39	10.7	0.102642
668	aLA	LA7	22	28	500000	400	1e-05	0.894373	0.105617	10	6.77	9.8	0.135983
669	ND	N1	22	27	750000	600	1e-05	0.913998	0.085992	7.2	5.5	9.2	0.140477
670	ND	N2	22	37	0	0	1e-05	0.907427	0.092563	11.6	8.38	11.3	-0.0545262
671	ND	N3	22	29	50000	200	1e-05	0.914238	0.085752	12.4	6.72	9.4	0.0606262
672	ND	N4	22	27	60000	240	1e-05	0.91656	0.08343	7.6	6.28	9.2	0.224344
673	ND	N5	22	27	60000	240	1e-05	0.933096	0.066894	9	6.44	9	0.0530926
674	ND	N6	22	32	500000	400	1e-05	0.920706	0.079284	6.4	7.13	10.2	0.129979
675	ND	N7	22	30	10000	40	1e-05	0.892709	0.107281	10.2	7.64	9.9	0.026663
676	ND	N8	22	31	2000	2	1e-05	0.921766	0.078224	8.4	7.03	10.1	0.0702816
677	ZFU	Z1	22	26	500000	400	1e-05	0.398275	0.601715	6.2	6.11	8.4	0.039033
678	ZFU	Z2	22	25	500000	400	1e-05	0.347739	0.652251	4.8	6.13	8.1	-0.00408401
679	ZFU	Z3	22	29	500000	400	1e-05	0.357326	0.642664	4.6	7.13	10.1	0.0352077
680	ZFU	Z4	22	28	5000	5	1e-05	0.361674	0.638316	10.4	7.11	9.5	-0.0353588
681	ZFU	Z5	22	24	500000	400	1e-05	0.363068	0.636922	9.8	6.01	7.8	0.0964113
682	ZFU	Z6	22	29	1000	1	1e-05	0.351149	0.648841	9.8	6.95	9.4	0.0419534
683	ZFU	Z7	22	27	6000	6	0.041212	0.341872	0.616916	9.6	6.8	8.8	-0.057526
684	ZFU	Z8	22	34	5000	5	1e-05	0.369306	0.630684	8.6	7.55	10.3	0.0969064
685	BA	BA1	24	25	80000	320	1e-05	0.99998	1e-05
686	BA	BA2	24	26	80000	320	1e-05	0.990568	0.009422
687	BA	BA4	24	34	10000	10	1e-05	0.99998	1e-05
688	BA	BA7	24	26	600000	480	1e-05	0.99998	1e-05
689	BA	BA8	24	27	6000	6	1e-05	0.991955	0.008035
690	BO	BO1	24	27	600000	480	0.005839	0.601368	0.392794
691	BO	BO2	24	28	40000	160	1e-05	0.617726	0.382264
692	BO	BO3	24	22	50000	200	1e-05	0.632805	0.367185
693	BO	BO4	24	23	50000	200	1e-05	0.628179	0.371811
694	BO	BO5	24	26	1000	1	1e-05	0.58789	0.4121
695	BO	BO6	24	26	3000	3	1e-05	0.618176	0.381814
696	BO	BO7	24	21	500000	400	1e-05	0.587465	0.412525
697	BO	BO8	24	28	2000	2	1e-05	0.539965	0.460025
698	aLA	LA1	24	29	30000	120	1e-05	0.943332	0.056658
699	aLA	LA2	24	36	50000	200	1e-05	0.948046	0.051944
700	aLA	LA3	24	31	80000	320	1e-05	0.932824	0.067166
701	aLA	LA4	24	32	50000	200	1e-05	0.905196	0.094794
702	aLA	LA5	24	34	50000	200	1e-05	0.91899	0.081
703	aLA	LA6	24	33	80000	320	1e-05	0.91931	0.08068
704	aLA	LA7	24	28	600000	480	1e-05	0.894373	0.105617
705	ND	N1	24	29	750000	600	1e-05	0.913998	0.085992
706	ND	N2	24	34	30000	120	1e-05	0.907427	0.092563
707	ND	N3	24	29	80000	320	1e-05	0.914238	0.085752
708	ND	N4	24	29	80000	320	1e-05	0.91656	0.08343
709	ND	N5	24	28	500000	400	1e-05	0.933096	0.066894
710	ND	N6	24	32	750000	600	1e-05	0.920706	0.079284
711	ND	N7	24	32	50000	200	1e-05	0.892709	0.107281
712	ND	N8	24	29	8000	8	1e-05	0.921766	0.078224
713	ZFU	Z1	24	22	750000	600	1e-05	0.398275	0.601715
714	ZFU	Z2	24	23	750000	600	1e-05	0.347739	0.652251
715	ZFU	Z3	24	31	600000	480	1e-05	0.357326	0.642664
716	ZFU	Z4	24	26	6000	6	1e-05	0.361674	0.638316
717	ZFU	Z5	24	25	600000	480	1e-05	0.363068	0.636922
718	ZFU	Z6	24	27	5000	5	1e-05	0.351149	0.648841
719	ZFU	Z7	24	27	6000	6	0.041212	0.341872	0.616916
720	ZFU	Z8	24	29	20000	80	1e-05	0.369306	0.630684
721	BA	BA1	26	30	5000	5	1e-05	0.99998	1e-05
722	BA	BA2	26	28	7000	7	1e-05	0.990568	0.009422
723	BA	BA4	26	40	6000	6	1e-05	0.99998	1e-05
724	BA	BA7	26	28	80000	320	1e-05	0.99998	1e-05
725	BA	BA8	26	26	10000	10	1e-05	0.991955	0.008035
726	BO	BO1	26	28	700000	560	0.005839	0.601368	0.392794
727	BO	BO2	26	28	80000	320	1e-05	0.617726	0.382264
728	BO	BO3	26	25	30000	120	1e-05	0.632805	0.367185
729	BO	BO4	26	24	80000	320	1e-05	0.628179	0.371811
730	BO	BO5	26	30	0	0	1e-05	0.58789	0.4121
731	BO	BO6	26	30	0	0	1e-05	0.618176	0.381814
732	BO	BO7	26	20	600000	480	1e-05	0.587465	0.412525
733	BO	BO8	26	28	0	0	1e-05	0.539965	0.460025
734	aLA	LA1	26	29	500000	400	1e-05	0.943332	0.056658
735	aLA	LA2	26	35	80000	320	1e-05	0.948046	0.051944
736	aLA	LA3	26	34	50000	200	1e-05	0.932824	0.067166
737	aLA	LA4	26	33	40000	160	1e-05	0.905196	0.094794
738	aLA	LA5	26	34	30000	120	1e-05	0.91899	0.081
739	aLA	LA6	26	30	60000	240	1e-05	0.91931	0.08068
740	aLA	LA7	26	30	500000	400	1e-05	0.894373	0.105617
741	ND	N1	26	25	30000	120	1e-05	0.913998	0.085992
742	ND	N2	26	33	20000	80	1e-05	0.907427	0.092563
743	ND	N3	26	30	30000	120	1e-05	0.914238	0.085752
744	ND	N4	26	26	0	0	1e-05	0.91656	0.08343
745	ND	N5	26	32	80000	320	1e-05	0.933096	0.066894
746	ND	N6	26	30	500000	400	1e-05	0.920706	0.079284
747	ND	N7	26	31	30000	120	1e-05	0.892709	0.107281
748	ND	N8	26	31	10000	10	1e-05	0.921766	0.078224
749	ZFU	Z1	26	24	80000	320	1e-05	0.398275	0.601715
750	ZFU	Z2	26	26	50000	200	1e-05	0.347739	0.652251
751	ZFU	Z3	26	32	500000	400	1e-05	0.357326	0.642664
752	ZFU	Z4	26	30	0	0	1e-05	0.361674	0.638316
753	ZFU	Z5	26	25	40000	160	1e-05	0.363068	0.636922
754	ZFU	Z6	26	26	6000	6	1e-05	0.351149	0.648841
755	ZFU	Z7	26	28	8000	8	0.041212	0.341872	0.616916
756	ZFU	Z8	26	30	60000	240	1e-05	0.369306	0.630684
757	BA	BA1	29	33	2000	2	1e-05	0.99998	1e-05		7.13	10.4	0.5457
758	BA	BA2	29	28	5000	5	1e-05	0.990568	0.009422		6.6	8.9	0.274445
759	BA	BA4	29	33	80000	320	1e-05	0.99998	1e-05		7.36	9.6	0.352958
760	BA	BA7	29	24	500000	400	1e-05	0.99998	1e-05		5.46	7.6	0.445883
761	BA	BA8	29	28	20000	80	1e-05	0.991955	0.008035		6.74	9.2	0.44701
762	BO	BO1	29	28	1000000	800	0.005839	0.601368	0.392794		5.87	8.4	0.646729
763	BO	BO2	29	29	50000	200	1e-05	0.617726	0.382264		5.6	9.1	0.571365
764	BO	BO3	29	24	20000	80	1e-05	0.632805	0.367185		4.68	7.4	0.615768
765	BO	BO4	29	26	3000	3	1e-05	0.628179	0.371811		5.44	8.1	0.163846
766	BO	BO5	29	30	0	0	1e-05	0.58789	0.4121		6.4	9.5	-0.0400552
767	BO	BO6	29	25	3000	3	1e-05	0.618176	0.381814		5.62	8.2	0.530793
768	BO	BO7	29	19	3000	3	1e-05	0.587465	0.412525		3.79	6.2	0.0914898
769	BO	BO8	29	28	0	0	1e-05	0.539965	0.460025		5.82	8.5	-0.0578546
770	aLA	LA1	29	30	600000	480	1e-05	0.943332	0.056658		6.16	9.4	0.28665
771	aLA	LA2	29	34	50000	200	1e-05	0.948046	0.051944		7.78	11	0.501185
772	aLA	LA3	29	35	20000	80	1e-05	0.932824	0.067166		7.15	10.6	0.74709
773	aLA	LA4	29	34	10000	40	1e-05	0.905196	0.094794		6.84	10.4	0.526567
774	aLA	LA5	29	32	0	0	1e-05	0.91899	0.081		6.8	10.1	0.251053
775	aLA	LA6	29	34	20000	80	1e-05	0.91931	0.08068		6.31	9.1	0.223396
776	aLA	LA7	29	33	30000	120	1e-05	0.894373	0.105617		7.46	10.4	0.334707
777	ND	N1	29	28	20000	80	1e-05	0.913998	0.085992		5.48	9.2	0.14756
778	ND	N2	29	30	50000	200	1e-05	0.907427	0.092563		6.83	9.3	0.144786
779	ND	N3	29	26	60000	240	1e-05	0.914238	0.085752		6.2	8.8	0.219187
780	ND	N4	29	26	40000	160	1e-05	0.91656	0.08343		5.7	8.4	0.283214
781	ND	N5	29	30	30000	120	1e-05	0.933096	0.066894		7.03	9.8	0.210778
782	ND	N6	29	28	20000	80	1e-05	0.920706	0.079284		6.21	8.8	0.0852551
783	ND	N7	29	32	20000	80	1e-05	0.892709	0.107281		7.92	10.3	0.0307861
784	ND	N8	29	30	30000	120	1e-05	0.921766	0.078224		6.81	9.8	0.154061
785	ZFU	Z1	29	26	60000	240	1e-05	0.398275	0.601715		6.02	7.9	0.311005
786	ZFU	Z2	29	28	20000	80	1e-05	0.347739	0.652251		6.44	8.6	0.10881
787	ZFU	Z3	29	27	20000	80	1e-05	0.357326	0.642664		6.34	8.8	0.118305
788	ZFU	Z4	29	29	0	0	1e-05	0.361674	0.638316		7.06	9.5	-0.0366959
789	ZFU	Z5	29	26	3000	3	1e-05	0.363068	0.636922		6.01	8.1	0.211639
790	ZFU	Z6	29	25	12000	12	1e-05	0.351149	0.648841		5.98	7.6	0.0982274
791	ZFU	Z7	29	28	10000	10	0.041212	0.341872	0.616916		6.45	8.5	-0.0567624
792	ZFU	Z8	29	28	80000	320	1e-05	0.369306	0.630684		5.91	8.4	0.244857
793	BA	BA1	30	31	3000	3	1e-05	0.99998	1e-05	10.6	6.18	9
794	BA	BA2	30	26	2000	2	1e-05	0.990568	0.009422	9.2	6.11	8.4
795	BA	BA4	30	32	30000	120	1e-05	0.99998	1e-05	6.8	7.28	9.9
796	BA	BA7	30	27	16000	16	1e-05	0.99998	1e-05	7.6	6.37	8.9
797	BA	BA8	30	30	6000	6	1e-05	0.991955	0.008035	11.2	6.95	9.4
798	BO	BO1	30	28	12000	12	0.005839	0.601368	0.392794	8	5.78	8.6
799	BO	BO2	30	29	16000	16	1e-05	0.617726	0.382264	10.2	5.48
800	BO	BO3	30	21	5000	5	1e-05	0.632805	0.367185	5	4.21	6.7
801	BO	BO4	30	25	30000	120	1e-05	0.628179	0.371811	8.2	5.15	7.7
802	BO	BO5	30	32	0	0	1e-05	0.58789	0.4121	13	6.52	9.9
803	BO	BO6	30	26	10000	10	1e-05	0.618176	0.381814	7	5.85	8.6
804	BO	BO7	30	18	12000	12	1e-05	0.587465	0.412525	8.2	3.22	5.6
805	BO	BO8	30	26	0	0	1e-05	0.539965	0.460025	5.6	5.53	8.1
806	aLA	LA1	30	31	14000	14	1e-05	0.943332	0.056658	6.6	6.32	9.7
807	aLA	LA2	30	38	8000	8	1e-05	0.948046	0.051944	9.8	8.49	12
808	aLA	LA3	30	32	3000	3	1e-05	0.932824	0.067166	13.2	6.63	9.7
809	aLA	LA4	30	31	6000	6	1e-05	0.905196	0.094794	7.6	6.28	9.5
810	aLA	LA5	30	35	5000	5	1e-05	0.91899	0.081	10.6	7.22	10.9
811	aLA	LA6	30	29	4000	4	1e-05	0.91931	0.08068	12	6.35	9.2
812	aLA	LA7	30	29	8000	8	1e-05	0.894373	0.105617	8.2	6.29	8.9
813	ND	N1	30	26	7000	7	1e-05	0.913998	0.085992	11.4	5.24	8.9
814	ND	N2	30	33	18000	18	1e-05	0.907427	0.092563	4.6	7.02	9.6
815	ND	N3	30	29	6000	6	1e-05	0.914238	0.085752	12.4	6.41	9
816	ND	N4	30	29	10000	10	1e-05	0.91656	0.08343	7.8	5.53	8.3
817	ND	N5	30	28	12000	12	1e-05	0.933096	0.066894	7	6.52	9.3
818	ND	N6	30	28	8000	8	1e-05	0.920706	0.079284	6.2	6.14	8.8
819	ND	N7	30	34	20000	80	1e-05	0.892709	0.107281	8	8.46	10.9
820	ND	N8	30	31	10000	40	1e-05	0.921766	0.078224	12	6.67	9.7
821	ZFU	Z1	30	24	12000	12	1e-05	0.398275	0.601715	4.6	5.5	7.4
822	ZFU	Z2	30	25	3000	3	1e-05	0.347739	0.652251	4.6	5.74	7.9
823	ZFU	Z3	30	27	10000	40	1e-05	0.357326	0.642664	5.6	6.14	8.5
824	ZFU	Z4	30	28	0	0	1e-05	0.361674	0.638316	5	6.28	8.4
825	ZFU	Z5	30	26	10000	40	1e-05	0.363068	0.636922	9.4	5.82	7.9
826	ZFU	Z6	30	26	30000	120	1e-05	0.351149	0.648841	7.4	6.19	7.9
827	ZFU	Z7	30	30	0	0	0.041212	0.341872	0.616916	8.4	6.75	8.9
828	ZFU	Z8	30	30	15000	15	1e-05	0.369306	0.630684	6	6.04	8.7
829	BA	BA1	31	28	5000	5	1e-05	0.99998	1e-05	10
830	BA	BA2	31	33	20000	80	1e-05	0.990568	0.009422	7.4
831	BA	BA4	31	31	8000	8	1e-05	0.99998	1e-05	7.4
832	BA	BA7	31	28	9000	9	1e-05	0.99998	1e-05	8.2
833	BA	BA8	31	27	5000	5	1e-05	0.991955	0.008035	8
834	BO	BO1	31	26	10000	10	0.005839	0.601368	0.392794	8.6
835	BO	BO2	31	29	3000	3	1e-05	0.617726	0.382264	11.4
836	BO	BO3	31	24	6000	6	1e-05	0.632805	0.367185	5.2
837	BO	BO4	31	25	10000	40	1e-05	0.628179	0.371811	6.6
838	BO	BO5	31	30	0	0	1e-05	0.58789	0.4121	13.4
839	BO	BO6	31	28	20000	80	1e-05	0.618176	0.381814	9
840	BO	BO7	31	18	14000	14	1e-05	0.587465	0.412525	8.2
841	BO	BO8	31	29	0	0	1e-05	0.539965	0.460025	7
842	aLA	LA1	31	30	40000	160	1e-05	0.943332	0.056658	6.8
843	aLA	LA2	31	33	3000	3	1e-05	0.948046	0.051944	10.6
844	aLA	LA3	31	33	8000	8	1e-05	0.932824	0.067166	13.4
845	aLA	LA4	31	30	12000	12	1e-05	0.905196	0.094794	7.8
846	aLA	LA5	31	32	2000	2	1e-05	0.91899	0.081	12
847	aLA	LA6	31	29	8000	8	1e-05	0.91931	0.08068	12
848	aLA	LA7	31	29	2000	2	1e-05	0.894373	0.105617	7.2
849	ND	N1	31	30	3000	3	1e-05	0.913998	0.085992	10.8
850	ND	N2	31	32	10000	10	1e-05	0.907427	0.092563	6
851	ND	N3	31	30	4000	4	1e-05	0.914238	0.085752	12.4
852	ND	N4	31	28	12000	12	1e-05	0.91656	0.08343	7.4
853	ND	N5	31	33	8000	8	1e-05	0.933096	0.066894	10
854	ND	N6	31	30	9000	9	1e-05	0.920706	0.079284	7.2
855	ND	N7	31	30	10000	40	1e-05	0.892709	0.107281	8.2
856	ND	N8	31	31	10000	40	1e-05	0.921766	0.078224	11.6
857	ZFU	Z1	31	25	7000	7	1e-05	0.398275	0.601715	5.4
858	ZFU	Z2	31	26	1000	1	1e-05	0.347739	0.652251	5.6
859	ZFU	Z3	31	28	20000	80	1e-05	0.357326	0.642664	5.8
860	ZFU	Z4	31	29	0	0	1e-05	0.361674	0.638316	4.6
861	ZFU	Z5	31	26	10000	40	1e-05	0.363068	0.636922	8.4
862	ZFU	Z6	31	25	10000	40	1e-05	0.351149	0.648841	7.6
863	ZFU	Z7	31	28	0	0	0.041212	0.341872	0.616916	8.4
864	ZFU	Z8	31	26	12000	12	1e-05	0.369306	0.630684	6.2
865	BA	BA1	33	28	3000	3	1e-05	0.99998	1e-05
866	BA	BA2	33	30	2000	2	1e-05	0.990568	0.009422
867	BA	BA4	33	29	4000	4	1e-05	0.99998	1e-05
868	BA	BA7	33	30	2000	2	1e-05	0.99998	1e-05
869	BA	BA8	33	31	1000	1	1e-05	0.991955	0.008035
870	BO	BO1	33	27	3000	3	0.005839	0.601368	0.392794
871	BO	BO2	33	29	2000	2	1e-05	0.617726	0.382264
872	BO	BO3	33	24	2000	2	1e-05	0.632805	0.367185
873	BO	BO4	33	23	5000	5	1e-05	0.628179	0.371811
874	BO	BO5	33	30	0	0	1e-05	0.58789	0.4121
875	BO	BO6	33	26	3000	3	1e-05	0.618176	0.381814
876	BO	BO7	33	20	0	0	1e-05	0.587465	0.412525
877	BO	BO8	33	31	0	0	1e-05	0.539965	0.460025
878	aLA	LA1	33	30	8000	8	1e-05	0.943332	0.056658
879	aLA	LA2	33	34	2000	2	1e-05	0.948046	0.051944
880	aLA	LA3	33	33	0	0	1e-05	0.932824	0.067166
881	aLA	LA4	33	32	0	0	1e-05	0.905196	0.094794
882	aLA	LA5	33	33	0	0	1e-05	0.91899	0.081
883	aLA	LA6	33	32	5000	5	1e-05	0.91931	0.08068
884	aLA	LA7	33	29	2000	2	1e-05	0.894373	0.105617
885	ND	N1	33	28	3000	3	1e-05	0.913998	0.085992
886	ND	N2	33	30	10000	10	1e-05	0.907427	0.092563
887	ND	N3	33	29	4000	4	1e-05	0.914238	0.085752
888	ND	N4	33	26	8000	8	1e-05	0.91656	0.08343
889	ND	N5	33	27	12000	12	1e-05	0.933096	0.066894
890	ND	N6	33	27	7000	7	1e-05	0.920706	0.079284
891	ND	N7	33	26	10000	10	1e-05	0.892709	0.107281
892	ND	N8	33	30	10000	40	1e-05	0.921766	0.078224
893	ZFU	Z1	33	23	1000	1	1e-05	0.398275	0.601715
894	ZFU	Z2	33	25	0	0	1e-05	0.347739	0.652251
895	ZFU	Z3	33	25	10000	40	1e-05	0.357326	0.642664
896	ZFU	Z4	33	28	0	0	1e-05	0.361674	0.638316
897	ZFU	Z5	33	25	30000	120	1e-05	0.363068	0.636922
898	ZFU	Z6	33	23	40000	160	1e-05	0.351149	0.648841
899	ZFU	Z7	33	29	0	0	0.041212	0.341872	0.616916
900	ZFU	Z8	33	26	12000	12	1e-05	0.369306	0.630684
901	BA	BA1	36	30	15000	15	1e-05	0.99998	1e-05	12.4	6.25	9.3	0.696734
902	BA	BA2	36	25	2000	2	1e-05	0.990568	0.009422	12.7	6.01	8.3	0.222679
903	BA	BA4	36	32	2000	2	1e-05	0.99998	1e-05	11.3	7.41	9.9	0.484779
904	BA	BA7	36	25	0	0	1e-05	0.99998	1e-05	10.7	5.76	8	0.58395
905	BA	BA8	36	26	0	0	1e-05	0.991955	0.008035	12.7	6.04	8.2	0.782268
906	BO	BO1	36	27	6000	6	0.005839	0.601368	0.392794	12.8	5.7	8.4	0.76729
907	BO	BO2	36	29	0	0	1e-05	0.617726	0.382264	12.9	5.55	9.1	0.68126
908	BO	BO3	36	24	3000	3	1e-05	0.632805	0.367185	8.3	4.96	8	0.757618
909	BO	BO4	36	25	1000	1	1e-05	0.628179	0.371811	12.9	4.87	7.7	0.299221
910	BO	BO5	36	29	0	0	1e-05	0.58789	0.4121	12.4	6.28	9.4	-0.0376875
911	BO	BO6	36	25	1000	1	1e-05	0.618176	0.381814	7.5	5.37	7.9	0.509662
912	BO	BO7	36	20	0	0	1e-05	0.587465	0.412525	8.6	3.37	6.2	0.157634
913	BO	BO8	36	29	0	0	1e-05	0.539965	0.460025	9.5	5.85	8.8	-0.0485897
914	aLA	LA1	36	28	0	0	1e-05	0.943332	0.056658	14.4	5.85	9	0.258004
915	aLA	LA2	36	34	6000	6	1e-05	0.948046	0.051944	13.5	7.73	10.8	0.512565
916	aLA	LA3	36	35	0	0	1e-05	0.932824	0.067166	20	7.22	10.6	0.816252
917	aLA	LA4	36	30	1000	1	1e-05	0.905196	0.094794	10.9	6.3	9.6	0.492005
918	aLA	LA5	36	35	2000	2	1e-05	0.91899	0.081	14.7	7.27	10.9	0.376696
919	aLA	LA6	36	29	0	0	1e-05	0.91931	0.08068	12	6.5	9.4	0.335094
920	aLA	LA7	36	30	3000	3	1e-05	0.894373	0.105617	15.4	6.82	9.4	0.497079
921	ND	N1	36	27	3000	3	1e-05	0.913998	0.085992	18.5	5.25	9	0.236982
922	ND	N2	36	32	4000	4	1e-05	0.907427	0.092563	12.7	6.94	9.6	0.23531
923	ND	N3	36	28	3000	3	1e-05	0.914238	0.085752	14	6.32	8.6	0.328448
924	ND	N4	36	29	2000	2	1e-05	0.91656	0.08343	14	5.97	9.1	0.299125
925	ND	N5	36	29	10000	10	1e-05	0.933096	0.066894	19.6	6.39	9.3	0.356517
926	ND	N6	36	28	11000	11	1e-05	0.920706	0.079284	10.1	5.96	8.6	0.15863
927	ND	N7	36	33	3000	3	1e-05	0.892709	0.107281	14.8	7.84	10.3	0.165201
928	ND	N8	36	30	30000	120	1e-05	0.921766	0.078224	14.9	6.3	9	0.205027
929	ZFU	Z1	36	22	3000	3	1e-05	0.398275	0.601715	6.1	5.13	6.8	0.320071
930	ZFU	Z2	36	30	8000	8	1e-05	0.347739	0.652251	8.8	6.81	9.3	0.10881
931	ZFU	Z3	36	24	20000	80	1e-05	0.357326	0.642664	10	5.27	7.4	0.583347
932	ZFU	Z4	36	29	0	0	1e-05	0.361674	0.638316	7.2	7.06	9.3	-0.00371416
933	ZFU	Z5	36	25	19000	19	1e-05	0.363068	0.636922	11.2	5.63	7.6	0.226188
934	ZFU	Z6	36	25	20000	80	1e-05	0.351149	0.648841	13.9	5.76	7.4	0.136349
935	ZFU	Z7	36	30	0	0	0.041212	0.341872	0.616916	11.3	6.92	9	-0.0567624
936	ZFU	Z8	36	25	6000	6	1e-05	0.369306	0.630684	12.5	5.14	7.6	0.283427
937	BA	BA1	38	25	16000	16	1e-05	0.99998	1e-05	12.2
938	BA	BA2	38	26	2000	2	1e-05	0.990568	0.009422	10.1
939	BA	BA4	38	34	0	0	1e-05	0.99998	1e-05	11.6
940	BA	BA7	38	27	2000	2	1e-05	0.99998	1e-05	11.2
941	BA	BA8	38	34	1000	1	1e-05	0.991955	0.008035	10.8
942	BO	BO1	38	26	3000	3	0.005839	0.601368	0.392794	11.5
943	BO	BO2	38	29	3000	3	1e-05	0.617726	0.382264	13.7
944	BO	BO3	38	24	0	0	1e-05	0.632805	0.367185	8.2
945	BO	BO4	38	24	2000	2	1e-05	0.628179	0.371811	11.8
946	BO	BO5	38	30	0	0	1e-05	0.58789	0.4121	15.8
947	BO	BO6	38	25	0	0	1e-05	0.618176	0.381814	10
948	BO	BO7	38	20	3000	3	1e-05	0.587465	0.412525	10.7
949	BO	BO8	38	30	0	0	1e-05	0.539965	0.460025	13.2
950	aLA	LA1	38	31	1000	1	1e-05	0.943332	0.056658	14.5
951	aLA	LA2	38	38	0	0	1e-05	0.948046	0.051944	9.4
952	aLA	LA3	38	34	3000	3	1e-05	0.932824	0.067166	15.4
953	aLA	LA4	38	30	2000	2	1e-05	0.905196	0.094794	10.9
954	aLA	LA5	38	31	7000	7	1e-05	0.91899	0.081	12.2
955	aLA	LA6	38	30	1000	1	1e-05	0.91931	0.08068	8.2
956	aLA	LA7	38	28	2000	2	1e-05	0.894373	0.105617	11.3
957	ND	N1	38	25	7000	7	1e-05	0.913998	0.085992	11.6
958	ND	N2	38	30	0	0	1e-05	0.907427	0.092563	12.7
959	ND	N3	38	27	14000	14	1e-05	0.914238	0.085752	11.6
960	ND	N4	38	26	2000	2	1e-05	0.91656	0.08343	12.2
961	ND	N5	38	28	4000	4	1e-05	0.933096	0.066894	14.8
962	ND	N6	38	26	1000	1	1e-05	0.920706	0.079284	11
963	ND	N7	38	30	2000	2	1e-05	0.892709	0.107281	11.5
964	ND	N8	38	28	10000	40	1e-05	0.921766	0.078224	13.7
965	ZFU	Z1	38	22	1000	1	1e-05	0.398275	0.601715	8.6
966	ZFU	Z2	38	26	6000	6	1e-05	0.347739	0.652251	8.8
967	ZFU	Z3	38	25	12000	12	1e-05	0.357326	0.642664	8.4
968	ZFU	Z4	38	28	0	0	1e-05	0.361674	0.638316	9.1
969	ZFU	Z5	38	25	10000	40	1e-05	0.363068	0.636922	9.6
970	ZFU	Z6	38	22	30000	120	1e-05	0.351149	0.648841	10.8
971	ZFU	Z7	38	29	0	0	0.041212	0.341872	0.616916	7.7
972	ZFU	Z8	38	28	1000	1	1e-05	0.369306	0.630684	9.3
973	BA	BA1	40	29	20000	80	1e-05	0.99998	1e-05
974	BA	BA2	40	25	1000	1	1e-05	0.990568	0.009422
975	BA	BA4	40	32	1000	1	1e-05	0.99998	1e-05
976	BA	BA7	40	24	1000	1	1e-05	0.99998	1e-05
977	BA	BA8	40	28	0	0	1e-05	0.991955	0.008035
978	BO	BO1	40	27	1000	1	0.005839	0.601368	0.392794
979	BO	BO2	40	29	0	0	1e-05	0.617726	0.382264
980	BO	BO3	40	24	4000	4	1e-05	0.632805	0.367185
981	BO	BO4	40	25	0	0	1e-05	0.628179	0.371811
982	BO	BO5	40	33	0	0	1e-05	0.58789	0.4121
983	BO	BO6	40	25	2000	2	1e-05	0.618176	0.381814
984	BO	BO7	40	19	0	0	1e-05	0.587465	0.412525
985	BO	BO8	40	30	0	0	1e-05	0.539965	0.460025
986	aLA	LA1	40	29	1000	1	1e-05	0.943332	0.056658
987	aLA	LA2	40	38	0	0	1e-05	0.948046	0.051944
988	aLA	LA3	40	34	0	0	1e-05	0.932824	0.067166
989	aLA	LA4	40	29	1000	1	1e-05	0.905196	0.094794
990	aLA	LA5	40	38	4000	4	1e-05	0.91899	0.081
991	aLA	LA6	40	30	3000	3	1e-05	0.91931	0.08068
992	aLA	LA7	40	28	2000	2	1e-05	0.894373	0.105617
993	ND	N1	40	32	2000	2	1e-05	0.913998	0.085992
994	ND	N2	40	28	2000	2	1e-05	0.907427	0.092563
995	ND	N3	40	29	1000	1	1e-05	0.914238	0.085752
996	ND	N4	40	27	3000	3	1e-05	0.91656	0.08343
997	ND	N5	40	26	1000	1	1e-05	0.933096	0.066894
998	ND	N6	40	28	0	0	1e-05	0.920706	0.079284
999	ND	N7	40	32	0	0	1e-05	0.892709	0.107281
1000	ND	N8	40	27	20000	80	1e-05	0.921766	0.078224
1001	ZFU	Z1	40	20	0	0	1e-05	0.398275	0.601715
1002	ZFU	Z2	40	25	0	0	1e-05	0.347739	0.652251
1003	ZFU	Z3	40	24	0	0	1e-05	0.357326	0.642664
1004	ZFU	Z4	40	29	0	0	1e-05	0.361674	0.638316
1005	ZFU	Z5	40	22	0	0	1e-05	0.363068	0.636922
1006	ZFU	Z6	40	20	600000	480	1e-05	0.351149	0.648841
1007	ZFU	Z7	40	31	0	0	0.041212	0.341872	0.616916
1008	ZFU	Z8	40	26	0	0	1e-05	0.369306	0.630684
1009	BA	BA1	42	29	6000	6	1e-05	0.99998	1e-05	10.9	5.84	8.4	0.871142
1010	BA	BA2	42	25	0	0	1e-05	0.990568	0.009422	11.8	5.65	7.9	0.321282
1011	BA	BA4	42	33	0	0	1e-05	0.99998	1e-05	13.2	7.32	9.5	0.626077
1012	BA	BA7	42	29	1000	1	1e-05	0.99998	1e-05	11.1	6.42	8.6	0.703284
1013	BA	BA8	42	30	1000	1	1e-05	0.991955	0.008035	11.3	6.68	8.8	0.95732
1014	BO	BO1	42	28	5000	5	0.005839	0.601368	0.392794	10.4	5.36	7.7	0.808645
1015	BO	BO2	42	29	1000	1	1e-05	0.617726	0.382264	11.5	5.03	8	0.774403
1016	BO	BO3	42	21	0	0	1e-05	0.632805	0.367185	9.5	4.13	6.3	0.92875
1017	BO	BO4	42	25	1000	1	1e-05	0.628179	0.371811	11.6	4.97	7.7	0.347569
1018	BO	BO5	42	28	0	0	1e-05	0.58789	0.4121	9	5.82	9	-0.0329519
1019	BO	BO6	42	24	2000	2	1e-05	0.618176	0.381814	9.5	4.94	7.2	0.667871
1020	BO	BO7	42	20	10000	40	1e-05	0.587465	0.412525	7.8	3.01	5.7	0.194107
1021	BO	BO8	42	29	0	0	1e-05	0.539965	0.460025	8.4	5.56	8.3	-0.0436483
1022	aLA	LA1	42	28	0	0	1e-05	0.943332	0.056658	11.2	5.79	8.5	0.343943
1023	aLA	LA2	42	30	3000	3	1e-05	0.948046	0.051944	9.4	6.83	9	0.64201
1024	aLA	LA3	42	31	0	0	1e-05	0.932824	0.067166	12.3	6.41	9.1	0.682721
1025	aLA	LA4	42	30	2000	2	1e-05	0.905196	0.094794	12	5.8	8.7	0.412752
1026	aLA	LA5	42	30	0	0	1e-05	0.91899	0.081	12.1	6.21	9.2	0.39635
1027	aLA	LA6	42	34	0	0	1e-05	0.91931	0.08068	11.8	7.49	10.4	0.377358
1028	aLA	LA7	42	33	7000	7	1e-05	0.894373	0.105617	10.9	7.17	9.2	0.520506
1029	ND	N1	42	27	0	0	1e-05	0.913998	0.085992	10.6	5.04	8.2	0.202453
1030	ND	N2	42	26	0	0	1e-05	0.907427	0.092563	9.6	6.71	8.8	0.413182
1031	ND	N3	42	30	0	0	1e-05	0.914238	0.085752	13	6.44	8.6	0.480346
1032	ND	N4	42	29	7000	7	1e-05	0.91656	0.08343	10.5	5.94	8.5	0.311854
1033	ND	N5	42	29	2000	2	1e-05	0.933096	0.066894	12.9	6.06	8.4	0.525352
1034	ND	N6	42	28	8000	8	1e-05	0.920706	0.079284	8.5	5.67	7.7	0.157233
1035	ND	N7	42	27	0	0	1e-05	0.892709	0.107281	14	7.67	10	0.256734
1036	ND	N8	42	32	0	0	1e-05	0.921766	0.078224	13	5.64	8	0.193158
1037	ZFU	Z1	42	27	0	0	1e-05	0.398275	0.601715	7.8	4.81	6	0.372954
1038	ZFU	Z2	42	20	8000	8	1e-05	0.347739	0.652251	9.1	6.4	7.4	0.284714
1039	ZFU	Z3	42	25	3000	3	1e-05	0.357326	0.642664	10.3	4.89	6.9	0.59386
1040	ZFU	Z4	42	23	0	0	1e-05	0.361674	0.638316	11.4	7.35	9.7	-0.0313475
1041	ZFU	Z5	42	34	0	0	1e-05	0.363068	0.636922	8.9	4.83	6.5	0.546266
1042	ZFU	Z6	42	23	500000	400	1e-05	0.351149	0.648841	9.4	4.4	5.8	0.114565
1043	ZFU	Z7	42	34	0	0	0.041212	0.341872	0.616916	8.9	7.6	9.8	-0.051417
1044	ZFU	Z8	42	25	0	0	1e-05	0.369306	0.630684	8.2	4.25	6.8	0.466494
1045	BA	BA1	44	26	0	0	1e-05	0.99998	1e-05
1046	BA	BA2	44	24	0	0	1e-05	0.990568	0.009422
1047	BA	BA4	44	35	1000	1	1e-05	0.99998	1e-05
1048	BA	BA7	44	25	20000	80	1e-05	0.99998	1e-05
1049	BA	BA8	44	28	1000	1	1e-05	0.991955	0.008035
1050	BO	BO1	44	28	0	0	0.005839	0.601368	0.392794
1051	BO	BO2	44	26	2000	2	1e-05	0.617726	0.382264
1052	BO	BO3	44	24	3000	3	1e-05	0.632805	0.367185
1053	BO	BO4	44	23	0	0	1e-05	0.628179	0.371811
1054	BO	BO5	44	28	0	0	1e-05	0.58789	0.4121
1055	BO	BO6	44	24	1000	1	1e-05	0.618176	0.381814
1056	BO	BO7	44	19	1000	1	1e-05	0.587465	0.412525
1057	BO	BO8	44	33	0	0	1e-05	0.539965	0.460025
1058	aLA	LA1	44	27	1000	1	1e-05	0.943332	0.056658
1059	aLA	LA2	44	30	4000	4	1e-05	0.948046	0.051944
1060	aLA	LA3	44	30	0	0	1e-05	0.932824	0.067166
1061	aLA	LA4	44	27	1000	1	1e-05	0.905196	0.094794
1062	aLA	LA5	44	30	0	0	1e-05	0.91899	0.081
1063	aLA	LA6	44	30	0	0	1e-05	0.91931	0.08068
1064	aLA	LA7	44	33	3000	3	1e-05	0.894373	0.105617
1065	ND	N1	44	28	10000	10	1e-05	0.913998	0.085992
1066	ND	N2	44	28	0	0	1e-05	0.907427	0.092563
1067	ND	N3	44	29	0	0	1e-05	0.914238	0.085752
1068	ND	N4	44	27	2000	2	1e-05	0.91656	0.08343
1069	ND	N5	44	30	10000	40	1e-05	0.933096	0.066894
1070	ND	N6	44	25	4000	4	1e-05	0.920706	0.079284
1071	ND	N7	44	30	1000	1	1e-05	0.892709	0.107281
1072	ND	N8	44	25	1000	1	1e-05	0.921766	0.078224
1073	ZFU	Z1	44	23	2000	2	1e-05	0.398275	0.601715
1074	ZFU	Z2	44	26	3000	3	1e-05	0.347739	0.652251
1075	ZFU	Z3	44	22	5000	5	1e-05	0.357326	0.642664
1076	ZFU	Z4	44	28	0	0	1e-05	0.361674	0.638316
1077	ZFU	Z5	44	32	0	0	1e-05	0.363068	0.636922
1078	ZFU	Z6	44	19	30000	120	1e-05	0.351149	0.648841
1079	ZFU	Z7	44	28	0	0	0.041212	0.341872	0.616916
1080	ZFU	Z8	44	28	5000	5	1e-05	0.369306	0.630684
1081	BA	BA1	46	28	2000	2	1e-05	0.99998	1e-05
1082	BA	BA2	46	24	1000	1	1e-05	0.990568	0.009422
1083	BA	BA4	46	31	0	0	1e-05	0.99998	1e-05
1084	BA	BA7	46	25	5000	5	1e-05	0.99998	1e-05
1085	BA	BA8	46	32	0	0	1e-05	0.991955	0.008035
1086	BO	BO1	46	27	6000	6	0.005839	0.601368	0.392794
1087	BO	BO2	46	28	8000	8	1e-05	0.617726	0.382264
1088	BO	BO3	46	22	2000	2	1e-05	0.632805	0.367185
1089	BO	BO4	46	25	3000	3	1e-05	0.628179	0.371811
1090	BO	BO5	46	30	0	0	1e-05	0.58789	0.4121
1091	BO	BO6	46	24	3000	3	1e-05	0.618176	0.381814
1092	BO	BO7	46	19	20000	80	1e-05	0.587465	0.412525
1093	BO	BO8	46	30	0	0	1e-05	0.539965	0.460025
1094	aLA	LA1	46	25	1000	1	1e-05	0.943332	0.056658
1095	aLA	LA2	46	29	8000	8	1e-05	0.948046	0.051944
1096	aLA	LA3	46	29	0	0	1e-05	0.932824	0.067166
1097	aLA	LA4	46	29	2000	2	1e-05	0.905196	0.094794
1098	aLA	LA5	46	30	1000	1	1e-05	0.91899	0.081
1099	aLA	LA6	46	29	3000	3	1e-05	0.91931	0.08068
1100	aLA	LA7	46	31	6000	6	1e-05	0.894373	0.105617
1101	ND	N1	46	26	12000	12	1e-05	0.913998	0.085992
1102	ND	N2	46	30	2000	2	1e-05	0.907427	0.092563
1103	ND	N3	46	28	1000	1	1e-05	0.914238	0.085752
1104	ND	N4	46	25	4000	4	1e-05	0.91656	0.08343
1105	ND	N5	46	27	6000	6	1e-05	0.933096	0.066894
1106	ND	N6	46	28	20000	80	1e-05	0.920706	0.079284
1107	ND	N7	46	33	1000	1	1e-05	0.892709	0.107281
1108	ND	N8	46	26	0	0	1e-05	0.921766	0.078224
1109	ZFU	Z1	46	21	3000	3	1e-05	0.398275	0.601715
1110	ZFU	Z2	46	24	2000	2	1e-05	0.347739	0.652251
1111	ZFU	Z3	46	21	2000	2	1e-05	0.357326	0.642664
1112	ZFU	Z4	46	29	0	0	1e-05	0.361674	0.638316
1113	ZFU	Z5	46	23	0	0	1e-05	0.363068	0.636922
1114	ZFU	Z6	46	18	20000	80	1e-05	0.351149	0.648841
1115	ZFU	Z7	46	28	0	0	0.041212	0.341872	0.616916
1116	ZFU	Z8	46	23	4000	4	1e-05	0.369306	0.630684
1117	BA	BA1	49	26	20000	80	1e-05	0.99998	1e-05	12.2	5.09	7.4	0.796524
1118	BA	BA2	49	25	0	0	1e-05	0.990568	0.009422	11.3	4.85	7	0.426459
1119	BA	BA4	49	30	1000	1	1e-05	0.99998	1e-05	13.2	6.94	8.9	0.690695
1120	BA	BA7	49	25	12000	12	1e-05	0.99998	1e-05	8.6	5.36	7.1	0.887142
1121	BA	BA8	49	28	0	0	1e-05	0.991955	0.008035	11.5	6.5	8.2	0.957938
1122	BO	BO1	49	27	10000	40	0.005839	0.601368	0.392794	9.7	5.47	8	0.769393
1123	BO	BO2	49	28	10000	40	1e-05	0.617726	0.382264	9.2	5.01	8.2	0.789815
1124	BO	BO3	49	25	6000	6	1e-05	0.632805	0.367185	7.4	4.8	7.2	0.94827
1125	BO	BO4	49	26	2000	2	1e-05	0.628179	0.371811	11.4	4.46	7.9	0.503895
1126	BO	BO5	49	30	0	0	1e-05	0.58789	0.4121	13.4	5.95	9.1	-0.0365036
1127	BO	BO6	49	23	6000	6	1e-05	0.618176	0.381814	11.6	4.92	7.3	0.685209
1128	BO	BO7	49	17	10000	40	1e-05	0.587465	0.412525	8.3	2.55	5.2	0.0698537
1129	BO	BO8	49	28	0	0	1e-05	0.539965	0.460025	6.4	5.75	8.5	-0.055384
1130	aLA	LA1	49	29	6000	6	1e-05	0.943332	0.056658	8.9	5.97	9	0.343381
1131	aLA	LA2	49	30	10000	10	1e-05	0.948046	0.051944	13.2	6.89	9.3	0.833333
1132	aLA	LA3	49	34	1000	1	1e-05	0.932824	0.067166	20.8	7.25	9.7	0.588907
1133	aLA	LA4	49	28	6000	6	1e-05	0.905196	0.094794	11.1	5.37	6.1	0.408581
1134	aLA	LA5	49	30	0	0	1e-05	0.91899	0.081	12.3	6.26	8.3	0.493215
1135	aLA	LA6	49	29	0	0	1e-05	0.91931	0.08068	13.3	6.27	8.2	0.54566
1136	aLA	LA7	49	30	3000	3	1e-05	0.894373	0.105617	15	7.47	8.7	0.631985
1137	ND	N1	49	26	13000	13	1e-05	0.913998	0.085992	12.9	4.67	7.5	0.116573
1138	ND	N2	49	30	0	0	1e-05	0.907427	0.092563	12.3	6.53	8.5	0.377448
1139	ND	N3	49	29	3000	3	1e-05	0.914238	0.085752	14.1	6.36	8.4	0.594937
1140	ND	N4	49	29	2000	2	1e-05	0.91656	0.08343	8.1	5.91	8.4	0.425617
1141	ND	N5	49	28	2000	2	1e-05	0.933096	0.066894	13.4	4.97	7.9	0.709318
1142	ND	N6	49	25	5000	5	1e-05	0.920706	0.079284	9.7	5.27	7.3	0.141859
1143	ND	N7	49	33	0	0	1e-05	0.892709	0.107281	11.3	7.52	9.6	0.320231
1144	ND	N8	49	26	0	0	1e-05	0.921766	0.078224	17.7	5.34	7.8	0.283919
1145	ZFU	Z1	49	22	4000	4	1e-05	0.398275	0.601715	8.7	4.72	6.1	0.455301
1146	ZFU	Z2	49	26	5000	5	1e-05	0.347739	0.652251	7.4	5.92	7.6	0.310968
1147	ZFU	Z3	49	25	4000	4	1e-05	0.357326	0.642664	9.1	4.81	7	0.665443
1148	ZFU	Z4	49	33	0	0	1e-05	0.361674	0.638316	11.1	6.98	9.3	-0.0317932
1149	ZFU	Z5	49	24	7000	7	1e-05	0.363068	0.636922	11	4.61	6.7	0.647527
1150	ZFU	Z6	49	19	12000	12	1e-05	0.351149	0.648841	8.1	3.24	5	0.0788643
1151	ZFU	Z7	49	30	0	0	0.041212	0.341872	0.616916	7.2	6.77	8.5	-0.0437808
1152	ZFU	Z8	49	24	1000	1	1e-05	0.369306	0.630684	7.4	3.36	6.3	0.347904
1153	BA	BA1	51	26	10000	40	1e-05	0.99998	1e-05
1154	BA	BA2	51	22	5000	5	1e-05	0.990568	0.009422
1155	BA	BA4	51	32	20000	80	1e-05	0.99998	1e-05
1156	BA	BA7	51	26	7000	7	1e-05	0.99998	1e-05
1157	BA	BA8	51	30	1000	1	1e-05	0.991955	0.008035
1158	BO	BO1	51	26	10000	10	0.005839	0.601368	0.392794
1159	BO	BO2	51	26	7000	7	1e-05	0.617726	0.382264
1160	BO	BO3	51	24	2000	2	1e-05	0.632805	0.367185
1161	BO	BO4	51	25	2000	2	1e-05	0.628179	0.371811
1162	BO	BO5	51	28	0	0	1e-05	0.58789	0.4121
1163	BO	BO6	51	24	7000	7	1e-05	0.618176	0.381814
1164	BO	BO7	51	19	6000	6	1e-05	0.587465	0.412525
1165	BO	BO8	51	29	0	0	1e-05	0.539965	0.460025
1166	aLA	LA1	51	27	9000	9	1e-05	0.943332	0.056658
1167	aLA	LA2	51	28	5000	5	1e-05	0.948046	0.051944
1168	aLA	LA3	51	32	1000	1	1e-05	0.932824	0.067166
1169	aLA	LA4	51	29	5000	5	1e-05	0.905196	0.094794
1170	aLA	LA5	51	32	2000	2	1e-05	0.91899	0.081
1171	aLA	LA6	51	30	3000	3	1e-05	0.91931	0.08068
1172	aLA	LA7	51	30	3000	3	1e-05	0.894373	0.105617
1173	ND	N1	51	25	4000	4	1e-05	0.913998	0.085992
1174	ND	N2	51	25	0	0	1e-05	0.907427	0.092563
1175	ND	N3	51	27	3000	3	1e-05	0.914238	0.085752
1176	ND	N4	51	25	0	0	1e-05	0.91656	0.08343
1177	ND	N5	51	24	3000	3	1e-05	0.933096	0.066894
1178	ND	N6	51	27	2000	2	1e-05	0.920706	0.079284
1179	ND	N7	51	30	4000	4	1e-05	0.892709	0.107281
1180	ND	N8	51	25	30000	120	1e-05	0.921766	0.078224
1181	ZFU	Z1	51	20	40000	160	1e-05	0.398275	0.601715
1182	ZFU	Z2	51	23	3000	3	1e-05	0.347739	0.652251
1183	ZFU	Z3	51	22	6000	6	1e-05	0.357326	0.642664
1184	ZFU	Z4	51	27	0	0	1e-05	0.361674	0.638316
1185	ZFU	Z5	51	22	30000	120	1e-05	0.363068	0.636922
1186	ZFU	Z6	51	18	10000	40	1e-05	0.351149	0.648841
1187	ZFU	Z7	51	29	0	0	0.041212	0.341872	0.616916
1188	ZFU	Z8	51	24	6000	6	1e-05	0.369306	0.630684
1189	BA	BA1	53	25	3000	3	1e-05	0.99998	1e-05
1190	BA	BA2	53	23	2000	2	1e-05	0.990568	0.009422
1191	BA	BA4	53	30	4000	4	1e-05	0.99998	1e-05
1192	BA	BA7	53	22	6000	6	1e-05	0.99998	1e-05
1193	BA	BA8	53	27	0	0	1e-05	0.991955	0.008035
1194	BO	BO1	53	25	2000	2	0.005839	0.601368	0.392794
1195	BO	BO2	53	27	3000	3	1e-05	0.617726	0.382264
1196	BO	BO3	53	22	10000	10	1e-05	0.632805	0.367185
1197	BO	BO4	53	28	10000	40	1e-05	0.628179	0.371811
1198	BO	BO5	53	31	0	0	1e-05	0.58789	0.4121
1199	BO	BO6	53	25	3000	3	1e-05	0.618176	0.381814
1200	BO	BO7	53	18	3000	3	1e-05	0.587465	0.412525
1201	BO	BO8	53	28	0	0	1e-05	0.539965	0.460025
1202	aLA	LA1	53	30	0	0	1e-05	0.943332	0.056658
1203	aLA	LA2	53	28	11000	11	1e-05	0.948046	0.051944
1204	aLA	LA3	53	31	2000	2	1e-05	0.932824	0.067166
1205	aLA	LA4	53	30	3000	3	1e-05	0.905196	0.094794
1206	aLA	LA5	53	31	12000	12	1e-05	0.91899	0.081
1207	aLA	LA6	53	33	4000	4	1e-05	0.91931	0.08068
1208	aLA	LA7	53	30	4000	4	1e-05	0.894373	0.105617
1209	ND	N1	53	27	13000	13	1e-05	0.913998	0.085992
1210	ND	N2	53	31	2000	2	1e-05	0.907427	0.092563
1211	ND	N3	53	27	6000	6	1e-05	0.914238	0.085752
1212	ND	N4	53	28	12000	12	1e-05	0.91656	0.08343
1213	ND	N5	53	26	5000	5	1e-05	0.933096	0.066894
1214	ND	N6	53	23	21000	21	1e-05	0.920706	0.079284
1215	ND	N7	53	29	2000	2	1e-05	0.892709	0.107281
1216	ND	N8	53	26	10000	40	1e-05	0.921766	0.078224
1217	ZFU	Z1	53	20	40000	160	1e-05	0.398275	0.601715
1218	ZFU	Z2	53	24	7000	7	1e-05	0.347739	0.652251
1219	ZFU	Z3	53	24	10000	40	1e-05	0.357326	0.642664
1220	ZFU	Z4	53	29	0	0	1e-05	0.361674	0.638316
1221	ZFU	Z5	53	23	10000	40	1e-05	0.363068	0.636922
1222	ZFU	Z6	53	18	10000	40	1e-05	0.351149	0.648841
1223	ZFU	Z7	53	28	0	0	0.041212	0.341872	0.616916
1224	ZFU	Z8	53	23	19000	19	1e-05	0.369306	0.630684
1225	BA	BA1	56	26	2000	2	1e-05	0.99998	1e-05	12.2	5.12	7.7	0.824393
1226	BA	BA2	56	25	0	0	1e-05	0.990568	0.009422	12.5	4.62	7.4	0.489729
1227	BA	BA4	56	28	0	0	1e-05	0.99998	1e-05	13.3	6.58	8.4	0.646755
1228	BA	BA7	56	24	8000	8	1e-05	0.99998	1e-05	11.3	5.6	7.3	0.885754
1229	BA	BA8	56	27	2000	2	1e-05	0.991955	0.008035	12.9	6.35	8.1	1.2833
1230	BO	BO1	56	26	4000	4	0.005839	0.601368	0.392794	10.3	5.02	7.4	0.906776
1231	BO	BO2	56	27	10000	10	1e-05	0.617726	0.382264	9.9	4.95	7.9	0.907081
1232	BO	BO3	56	23	7000	7	1e-05	0.632805	0.367185	10.5	4.85	7.2	1.00748
1233	BO	BO4	56	27	13000	13	1e-05	0.628179	0.371811	12.4	4.98	8.1	0.640075
1234	BO	BO5	56	31	0	0	1e-05	0.58789	0.4121	14.6	6.26	9.7	-0.031768
1235	BO	BO6	56	26	0	0	1e-05	0.618176	0.381814	13.8	5.59	8.1	0.712299
1236	BO	BO7	56	18	1000	1	1e-05	0.587465	0.412525	11.6	2.59	5.3	0.163198
1237	BO	BO8	56	27	0	0	1e-05	0.539965	0.460025	8.8	5.33	8.1	-0.0380894
1238	aLA	LA1	56	29	0	0	1e-05	0.943332	0.056658	14.4	5.91	8.8	0.287212
1239	aLA	LA2	56	33	16000	16	1e-05	0.948046	0.051944	15.9	7.23	9.7	0.903035
1240	aLA	LA3	56	30	0	0	1e-05	0.932824	0.067166	19	6.01	8.7	0.562885
1241	aLA	LA4	56	31	1000	1	1e-05	0.905196	0.094794	13.4	6.08	9.4	0.371636
1242	aLA	LA5	56	33	3000	3	1e-05	0.91899	0.081	13.6	6.58	10	0.280533
1243	aLA	LA6	56	31	1000	1	1e-05	0.91931	0.08068	11.3	7.48	9.9	0.550189
1244	aLA	LA7	56	31	0	0	1e-05	0.894373	0.105617	15.8	7.5	9.4	0.622291
1245	ND	N1	56	30	2000	2	1e-05	0.913998	0.085992	14.5	5.6	9.1	0.205109
1246	ND	N2	56	34	0	0	1e-05	0.907427	0.092563	10.3	7.49	10.1	0.567231
1247	ND	N3	56	28	0	0	1e-05	0.914238	0.085752	15	6.29	8.5	0.586942
1248	ND	N4	56	27	8000	8	1e-05	0.91656	0.08343	11.3	5.66	8.1	0.246619
1249	ND	N5	56	27	2000	2	1e-05	0.933096	0.066894	17.5	6.03	8.3	0.651181
1250	ND	N6	56	23	5000	5	1e-05	0.920706	0.079284	9.6	4.65	6.5	0.208246
1251	ND	N7	56	30	1000	1	1e-05	0.892709	0.107281	11.5	6.92	8.7	0.429907
1252	ND	N8	56	28	0	0	1e-05	0.921766	0.078224	18.8	5.95	8.6	0.228066
1253	ZFU	Z1	56	20	0	0	1e-05	0.398275	0.601715	7.9	4.46	5.8	0.385042
1254	ZFU	Z2	56	27	6000	6	1e-05	0.347739	0.652251	8.9	6.49	8.3	0.341599
1255	ZFU	Z3	56	26	12000	12	1e-05	0.357326	0.642664	8.2	5.19	7.7	0.699983
1256	ZFU	Z4	56	24	1000	1	1e-05	0.361674	0.638316	11.4	7.33	9.7	-0.0313475
1257	ZFU	Z5	56	33	0	0	1e-05	0.363068	0.636922	12.3	4.98	7.3	0.784869
1258	ZFU	Z6	56	19	4000	4	1e-05	0.351149	0.648841	10.2	3.21	5.4	0.130903
1259	ZFU	Z7	56	28	0	0	0.041212	0.341872	0.616916	9.5	6.8	8.4	0.00432717
1260	ZFU	Z8	56	21	13000	13	1e-05	0.369306	0.630684	9.4	2.99	5.8	0.4924
1261	BA	BA1	58	24	4000	4	1e-05	0.99998	1e-05	12.8
1262	BA	BA2	58	26	1000	1	1e-05	0.990568	0.009422	11.3
1263	BA	BA4	58	30	1000	1	1e-05	0.99998	1e-05	11.7
1264	BA	BA7	58	25	1000	1	1e-05	0.99998	1e-05	12.3
1265	BA	BA8	58	26	1000	1	1e-05	0.991955	0.008035	12.1
1266	BO	BO1	58	27	30000	120	0.005839	0.601368	0.392794	11.8
1267	BO	BO2	58	28	0	0	1e-05	0.617726	0.382264	12.5
1268	BO	BO3	58	20	0	0	1e-05	0.632805	0.367185	9.9
1269	BO	BO4	58	26	1000	1	1e-05	0.628179	0.371811	11.6
1270	BO	BO5	58	33	0	0	1e-05	0.58789	0.4121	18.9
1271	BO	BO6	58	24	1000	1	1e-05	0.618176	0.381814	8.8
1272	BO	BO7	58	17	0	0	1e-05	0.587465	0.412525	9.4
1273	BO	BO8	58	32	0	0	1e-05	0.539965	0.460025	9.2
1274	aLA	LA1	58	28	1000	1	1e-05	0.943332	0.056658	14.8
1275	aLA	LA2	58	28	12000	12	1e-05	0.948046	0.051944	15.5
1276	aLA	LA3	58	29	4000	4	1e-05	0.932824	0.067166	23.7
1277	aLA	LA4	58	30	2000	2	1e-05	0.905196	0.094794	13.7
1278	aLA	LA5	58	29	0	0	1e-05	0.91899	0.081	14.6
1279	aLA	LA6	58	29	4000	4	1e-05	0.91931	0.08068	13.5
1280	aLA	LA7	58	28	0	0	1e-05	0.894373	0.105617	17.2
1281	ND	N1	58	29	7000	7	1e-05	0.913998	0.085992	14
1282	ND	N2	58	31	0	0	1e-05	0.907427	0.092563	13.7
1283	ND	N3	58	29	3000	3	1e-05	0.914238	0.085752	16.4
1284	ND	N4	58	25	2000	2	1e-05	0.91656	0.08343	11.4
1285	ND	N5	58	28	0	0	1e-05	0.933096	0.066894	17.8
1286	ND	N6	58	25	2000	2	1e-05	0.920706	0.079284	13.7
1287	ND	N7	58	30	0	0	1e-05	0.892709	0.107281	14.2
1288	ND	N8	58	29	10000	10	1e-05	0.921766	0.078224	21.5
1289	ZFU	Z1	58	20	1000	1	1e-05	0.398275	0.601715	7.7
1290	ZFU	Z2	58	25	0	0	1e-05	0.347739	0.652251	9.1
1291	ZFU	Z3	58	26	0	0	1e-05	0.357326	0.642664	12.9
1292	ZFU	Z4	58	28	0	0	1e-05	0.361674	0.638316	11.8
1293	ZFU	Z5	58	22	6000	6	1e-05	0.363068	0.636922	12.9
1294	ZFU	Z6	58	18	3000	3	1e-05	0.351149	0.648841	11.4
1295	ZFU	Z7	58	25	0	0	0.041212	0.341872	0.616916	7.3
1296	ZFU	Z8	58	19	7000	7	1e-05	0.369306	0.630684	8.5
1297	BA	BA1	60	26	2000	2	1e-05	0.99998	1e-05
1298	BA	BA2	60	25	0	0	1e-05	0.990568	0.009422
1299	BA	BA4	60	30	0	0	1e-05	0.99998	1e-05
1300	BA	BA7	60	24	2000	2	1e-05	0.99998	1e-05
1301	BA	BA8	60	32	1000	1	1e-05	0.991955	0.008035
1302	BO	BO1	60	26	0	0	0.005839	0.601368	0.392794
1303	BO	BO2	60	28	0	0	1e-05	0.617726	0.382264
1304	BO	BO3	60	20	0	0	1e-05	0.632805	0.367185
1305	BO	BO4	60	27	0	0	1e-05	0.628179	0.371811
1306	BO	BO5	60	31	0	0	1e-05	0.58789	0.4121
1307	BO	BO6	60	25	1000	1	1e-05	0.618176	0.381814
1308	BO	BO7	60	23	0	0	1e-05	0.587465	0.412525
1309	BO	BO8	60	31	0	0	1e-05	0.539965	0.460025
1310	aLA	LA1	60	26	1000	1	1e-05	0.943332	0.056658
1311	aLA	LA2	60	26	0	0	1e-05	0.948046	0.051944
1312	aLA	LA3	60	29	2000	2	1e-05	0.932824	0.067166
1313	aLA	LA4	60	32	1000	1	1e-05	0.905196	0.094794
1314	aLA	LA5	60	31	1000	1	1e-05	0.91899	0.081
1315	aLA	LA6	60	30	0	0	1e-05	0.91931	0.08068
1316	aLA	LA7	60	29	10000	10	1e-05	0.894373	0.105617
1317	ND	N1	60	27	11000	11	1e-05	0.913998	0.085992
1318	ND	N2	60	33	2000	2	1e-05	0.907427	0.092563
1319	ND	N3	60	29	0	0	1e-05	0.914238	0.085752
1320	ND	N4	60	25	0	0	1e-05	0.91656	0.08343
1321	ND	N5	60	26	10000	10	1e-05	0.933096	0.066894
1322	ND	N6	60	24	24000	24	1e-05	0.920706	0.079284
1323	ND	N7	60	32	0	0	1e-05	0.892709	0.107281
1324	ND	N8	60	25	10000	40	1e-05	0.921766	0.078224
1325	ZFU	Z1	60	19	40000	160	1e-05	0.398275	0.601715
1326	ZFU	Z2	60	24	11000	11	1e-05	0.347739	0.652251
1327	ZFU	Z3	60	25	4000	4	1e-05	0.357326	0.642664
1328	ZFU	Z4	60	30	0	0	1e-05	0.361674	0.638316
1329	ZFU	Z5	60	21	14000	14	1e-05	0.363068	0.636922
1330	ZFU	Z6	60	18	10000	40	1e-05	0.351149	0.648841
1331	ZFU	Z7	60	27	0	0	0.041212	0.341872	0.616916
1332	ZFU	Z8	60	19	10000	40	1e-05	0.369306	0.630684
1333	BA	BA1	63	26	10000	10	1e-05	0.99998	1e-05	14.5	4.97	7.4	0.847767
1334	BA	BA2	63	26	1000	1	1e-05	0.990568	0.009422	10.5	4.99	7.9	0.442892
1335	BA	BA4	63	31	15000	15	1e-05	0.99998	1e-05	12.4	7.04	9.1	0.651063
1336	BA	BA7	63	21	4000	4	1e-05	0.99998	1e-05	10.1	4.94	6.3	0.882979
1337	BA	BA8	63	25	0	0	1e-05	0.991955	0.008035	10.7	5.69	7.2	1.12928
1338	BO	BO1	63	25	0	0	0.005839	0.601368	0.392794	9.2	4.87	6.9	0.840888
1339	BO	BO2	63	26	18000	18	1e-05	0.617726	0.382264	10.4	4.96	8.1	0.865535
1340	BO	BO3	63	22	0	0	1e-05	0.632805	0.367185	8.7	4.82	7.2	0.91964
1341	BO	BO4	63	22	1000	1	1e-05	0.628179	0.371811	9	4.06	7	0.613484
1342	BO	BO5	63	33	0	0	1e-05	0.58789	0.4121	13.7	6.63	9.7	-0.0252565
1343	BO	BO6	63	26	1000	1	1e-05	0.618176	0.381814	10.6	5.13	7.3	0.724761
1344	BO	BO7	63	18	1000	1	1e-05	0.587465	0.412525	7.4	2.47	4.8	0.063672
1345	BO	BO8	63	32	0	0	1e-05	0.539965	0.460025	10.1	6.33	9.3	-0.046119
1346	aLA	LA1	63	25	0	0	1e-05	0.943332	0.056658	12.2	5.37	7.8	0.388317
1347	aLA	LA2	63	29	0	0	1e-05	0.948046	0.051944	13.9	6.57	8.9	0.926505
1348	aLA	LA3	63	28	5000	5	1e-05	0.932824	0.067166	14.9	5.64	8.2	0.587537
1349	aLA	LA4	63	25	1000	1	1e-05	0.905196	0.094794	9.7	4.37	6.7	0.261396
1350	aLA	LA5	63	33	8000	8	1e-05	0.91899	0.081	15.5	6.28	9.2	0.409686
1351	aLA	LA6	63	30	0	0	1e-05	0.91931	0.08068	14.5	6.49	8.7	0.563019
1352	aLA	LA7	63	30	4000	4	1e-05	0.894373	0.105617	13.9	7.11	8.9	0.617444
1353	ND	N1	63	28	15000	15	1e-05	0.913998	0.085992	13.6	5.13	8.4	0.198911
1354	ND	N2	63	29	0	0	1e-05	0.907427	0.092563	12.2	6.11	8.3	0.525146
1355	ND	N3	63	27	17000	17	1e-05	0.914238	0.085752	12.2	5.87	7.9	0.568954
1356	ND	N4	63	28	8000	8	1e-05	0.91656	0.08343	9.4	5.51	8.3	0.285601
1357	ND	N5	63	26	7000	7	1e-05	0.933096	0.066894	16.9	5.83	8	0.735599
1358	ND	N6	63	22	4000	4	1e-05	0.920706	0.079284	7.9	4.02	5.8	0.192173
1359	ND	N7	63	31	2000	2	1e-05	0.892709	0.107281	10.9	7.41	9.4	0.452996
1360	ND	N8	63	26	9000	9	1e-05	0.921766	0.078224	18.9	5.22	7.4	0.258785
1361	ZFU	Z1	63	25	10000	10	1e-05	0.398275	0.601715	10.8	4.87	6.4	0.558046
1362	ZFU	Z2	63	28	7000	7	1e-05	0.347739	0.652251	10.2	6.4	8.2	0.413361
1363	ZFU	Z3	63	28	20000	80	1e-05	0.357326	0.642664	9.6	5.22	7.8	0.695979
1364	ZFU	Z4	63	35	0	0	1e-05	0.361674	0.638316	11.5	6.29	8.2	-0.0349131
1365	ZFU	Z5	63	23	50000	200	1e-05	0.363068	0.636922	7.9	4.02	5.9	0.747624
1366	ZFU	Z6	63	20	10000	40	1e-05	0.351149	0.648841	12.1	2.9	4.9	0.226508
1367	ZFU	Z7	63	30	0	0	0.041212	0.341872	0.616916	9.3	4.68	5.9	-0.051417
1368	ZFU	Z8	63	23	10000	40	1e-05	0.369306	0.630684	7.3	3.29	6.5	0.575873
1369	BA	BA1	65	23	3000	3	1e-05	0.99998	1e-05	9.8
1370	BA	BA2	65	24	0	0	1e-05	0.990568	0.009422	11.7
1371	BA	BA4	65	29	5000	5	1e-05	0.99998	1e-05	13
1372	BA	BA7	65	23	6000	6	1e-05	0.99998	1e-05	8.8
1373	BA	BA8	65	27	2000	2	1e-05	0.991955	0.008035	15.6
1374	BO	BO1	65	24	10000	40	0.005839	0.601368	0.392794	9.8
1375	BO	BO2	65	26	24000	24	1e-05	0.617726	0.382264	14.4
1376	BO	BO3	65	18	0	0	1e-05	0.632805	0.367185	7.3
1377	BO	BO4	65	24	0	0	1e-05	0.628179	0.371811	11.9
1378	BO	BO5	65	23	1000	1	1e-05	0.58789	0.4121	14.6
1379	BO	BO6	65	28	0	0	1e-05	0.618176	0.381814	8
1380	BO	BO7	65	19	3000	3	1e-05	0.587465	0.412525	8.9
1381	BO	BO8	65	31	0	0	1e-05	0.539965	0.460025	8.1
1382	aLA	LA1	65	25	10000	10	1e-05	0.943332	0.056658	13.1
1383	aLA	LA2	65	26	8000	8	1e-05	0.948046	0.051944	15.8
1384	aLA	LA3	65	26	3000	3	1e-05	0.932824	0.067166	20.6
1385	aLA	LA4	65	27	9000	9	1e-05	0.905196	0.094794	11.3
1386	aLA	LA5	65	30	4000	4	1e-05	0.91899	0.081	16.9
1387	aLA	LA6	65	27	2000	2	1e-05	0.91931	0.08068	9.4
1388	aLA	LA7	65	30	7000	7	1e-05	0.894373	0.105617	15.4
1389	ND	N1	65	25	3000	3	1e-05	0.913998	0.085992	11.3
1390	ND	N2	65	30	5000	5	1e-05	0.907427	0.092563	12.1
1391	ND	N3	65	25	0	0	1e-05	0.914238	0.085752	12.8
1392	ND	N4	65	25	10000	10	1e-05	0.91656	0.08343	9.2
1393	ND	N5	65	27	8000	8	1e-05	0.933096	0.066894	16.9
1394	ND	N6	65	22	1000	1	1e-05	0.920706	0.079284	6
1395	ND	N7	65	30	0	0	1e-05	0.892709	0.107281	12.7
1396	ND	N8	65	26	6000	6	1e-05	0.921766	0.078224	14.4
1397	ZFU	Z1	65	20	16000	16	1e-05	0.398275	0.601715	7.4
1398	ZFU	Z2	65	22	14000	14	1e-05	0.347739	0.652251	8.8
1399	ZFU	Z3	65	24	30000	120	1e-05	0.357326	0.642664	8.8
1400	ZFU	Z4	65	30	0	0	1e-05	0.361674	0.638316	9.7
1401	ZFU	Z5	65	22	50000	200	1e-05	0.363068	0.636922	9.4
1402	ZFU	Z6	65	18	19000	19	1e-05	0.351149	0.648841	9.3
1403	ZFU	Z7	65	28	0	0	0.041212	0.341872	0.616916	7.1
1404	ZFU	Z8	65	22	13000	13	1e-05	0.369306	0.630684	7
1405	BA	BA1	67	20	3000	3	1e-05	0.99998	1e-05
1406	BA	BA2	67	23	1000	1	1e-05	0.990568	0.009422
1407	BA	BA4	67	28	21000	21	1e-05	0.99998	1e-05
1408	BA	BA7	67	21	18000	18	1e-05	0.99998	1e-05
1409	BA	BA8	67	29	8000	8	1e-05	0.991955	0.008035
1410	BO	BO1	67	25	10000	40	0.005839	0.601368	0.392794
1411	BO	BO2	67	25	12000	12	1e-05	0.617726	0.382264
1412	BO	BO3	67	23	6000	6	1e-05	0.632805	0.367185
1413	BO	BO4	67	24	4000	4	1e-05	0.628179	0.371811
1414	BO	BO5	67	28	0	0	1e-05	0.58789	0.4121
1415	BO	BO6	67	22	0	0	1e-05	0.618176	0.381814
1416	BO	BO7	67	19	1000	1	1e-05	0.587465	0.412525
1417	BO	BO8	67	30	0	0	1e-05	0.539965	0.460025
1418	aLA	LA1	67	25	7000	7	1e-05	0.943332	0.056658
1419	aLA	LA2	67	27	5000	5	1e-05	0.948046	0.051944
1420	aLA	LA3	67	29	2000	2	1e-05	0.932824	0.067166
1421	aLA	LA4	67	28	19000	19	1e-05	0.905196	0.094794
1422	aLA	LA5	67	30	16000	16	1e-05	0.91899	0.081
1423	aLA	LA6	67	30	6000	6	1e-05	0.91931	0.08068
1424	aLA	LA7	67	30	1000	1	1e-05	0.894373	0.105617
1425	ND	N1	67	26	0	0	1e-05	0.913998	0.085992
1426	ND	N2	67	27	0	0	1e-05	0.907427	0.092563
1427	ND	N3	67	26	0	0	1e-05	0.914238	0.085752
1428	ND	N4	67	23	1000	1	1e-05	0.91656	0.08343
1429	ND	N5	67	25	2000	2	1e-05	0.933096	0.066894
1430	ND	N6	67	22	0	0	1e-05	0.920706	0.079284
1431	ND	N7	67	30	0	0	1e-05	0.892709	0.107281
1432	ND	N8	67	24	0	0	1e-05	0.921766	0.078224
1433	ZFU	Z1	67	20	10000	10	1e-05	0.398275	0.601715
1434	ZFU	Z2	67	26	3000	3	1e-05	0.347739	0.652251
1435	ZFU	Z3	67	25	20000	80	1e-05	0.357326	0.642664
1436	ZFU	Z4	67	29	0	0	1e-05	0.361674	0.638316
1437	ZFU	Z5	67	23	20000	80	1e-05	0.363068	0.636922
1438	ZFU	Z6	67	19	5000	5	1e-05	0.351149	0.648841
1439	ZFU	Z7	67	27	0	0	0.041212	0.341872	0.616916
1440	ZFU	Z8	67	22	3000	3	1e-05	0.369306	0.630684
1441	BA	BA1	70	26	1000	1	1e-05	0.99998	1e-05	10.3			0.911597
1442	BA	BA2	70	24	1000	1	1e-05	0.990568	0.009422	9.6			0.5341
1443	BA	BA4	70	27	3000	3	1e-05	0.99998	1e-05	13.2			0.566628
1444	BA	BA7	70	30	3000	3	1e-05	0.99998	1e-05	8.6			0.910731
1445	BA	BA8	70	28	5000	5	1e-05	0.991955	0.008035	13.8			1.09897
1446	BO	BO1	70	25	7000	7	0.005839	0.601368	0.392794	13.1			0.937617
1447	BO	BO2	70	28	6000	6	1e-05	0.617726	0.382264	10.4			0.895019
1448	BO	BO3	70	22	15000	15	1e-05	0.632805	0.367185	9			0.952174
1449	BO	BO4	70	24	0	0	1e-05	0.628179	0.371811	10.6			0.694064
1450	BO	BO5	70	28	0	0	1e-05	0.58789	0.4121	12.1			-0.0376875
1451	BO	BO6	70	20	0	0	1e-05	0.618176	0.381814	6.5			0.755644
1452	BO	BO7	70	18	0	0	1e-05	0.587465	0.412525	7.8			0.126726
1453	BO	BO8	70	30	0	0	1e-05	0.539965	0.460025	7.3			-0.0522957
1454	aLA	LA1	70	26	0	0	1e-05	0.943332	0.056658	10.3			0.468639
1455	aLA	LA2	70	32	0	0	1e-05	0.948046	0.051944	14.6			0.977003
1456	aLA	LA3	70	32	1000	1	1e-05	0.932824	0.067166	19.2			0.831317
1457	aLA	LA4	70	27	7000	7	1e-05	0.905196	0.094794	11.6			0.28702
1458	aLA	LA5	70	31	3000	3	1e-05	0.91899	0.081	18.6			0.539541
1459	aLA	LA6	70	32	0	0	1e-05	0.91931	0.08068	11			0.769811
1460	aLA	LA7	70	26	1000	1	1e-05	0.894373	0.105617	13			0.797588
1461	ND	N1	70	26	0	0	1e-05	0.913998	0.085992	13.6			0.241408
1462	ND	N2	70	28	1000	1	1e-05	0.907427	0.092563	9.6			0.463208
1463	ND	N3	70	28	0	0	1e-05	0.914238	0.085752	13.4			0.563624
1464	ND	N4	70	26	0	0	1e-05	0.91656	0.08343	10.2			0.487669
1465	ND	N5	70	25	0	0	1e-05	0.933096	0.066894	13.3			0.777011
1466	ND	N6	70	23	0	0	1e-05	0.920706	0.079284	7.3			0.255066
1467	ND	N7	70	31	0	0	1e-05	0.892709	0.107281	11.5			0.557724
1468	ND	N8	70	24	5000	5	1e-05	0.921766	0.078224	18			0.261578
1469	ZFU	Z1	70	20	0	0	1e-05	0.398275	0.601715	6.6			0.539914
1470	ZFU	Z2	70	24	0	0	1e-05	0.347739	0.652251	10.3			0.502625
1471	ZFU	Z3	70	26	16000	16	1e-05	0.357326	0.642664	10.8			0.76556
1472	ZFU	Z4	70	32	0	0	1e-05	0.361674	0.638316	9.5			0.0234735
1473	ZFU	Z5	70	23	12000	12	1e-05	0.363068	0.636922	11.6			0.832008
1474	ZFU	Z6	70	20	2000	2	1e-05	0.351149	0.648841	13.2			0.144215
1475	ZFU	Z7	70	27	0	0	0.041212	0.341872	0.616916	8			-0.0567624
1476	ZFU	Z8	70	22	2000	2	1e-05	0.369306	0.630684	6.9			0.557452
1477	BA	BA1	72	24	4000	4	1e-05	0.99998	1e-05
1478	BA	BA2	72	24	1000	1	1e-05	0.990568	0.009422
1479	BA	BA4	72	30	0	0	1e-05	0.99998	1e-05
1480	BA	BA7	72	30	0	0	1e-05	0.99998	1e-05
1481	BA	BA8	72	30	6000	6	1e-05	0.991955	0.008035
1482	BO	BO1	72	26	14000	14	0.005839	0.601368	0.392794
1483	BO	BO2	72	27	7000	7	1e-05	0.617726	0.382264
1484	BO	BO3	72	20	13000	13	1e-05	0.632805	0.367185
1485	BO	BO4	72	23	0	0	1e-05	0.628179	0.371811
1486	BO	BO5	72	27	0	0	1e-05	0.58789	0.4121
1487	BO	BO6	72	24	4000	4	1e-05	0.618176	0.381814
1488	BO	BO7	72	20	0	0	1e-05	0.587465	0.412525
1489	BO	BO8	72	27	0	0	1e-05	0.539965	0.460025
1490	aLA	LA1	72	27	0	0	1e-05	0.943332	0.056658
1491	aLA	LA2	72	25	13000	13	1e-05	0.948046	0.051944
1492	aLA	LA3	72	30	4000	4	1e-05	0.932824	0.067166
1493	aLA	LA4	72	29	0	0	1e-05	0.905196	0.094794
1494	aLA	LA5	72	29	0	0	1e-05	0.91899	0.081
1495	aLA	LA6	72	28	0	0	1e-05	0.91931	0.08068
1496	aLA	LA7	72	29	0	0	1e-05	0.894373	0.105617
1497	ND	N1	72	26	2000	2	1e-05	0.913998	0.085992
1498	ND	N2	72	25	1000	1	1e-05	0.907427	0.092563
1499	ND	N3	72	27	0	0	1e-05	0.914238	0.085752
1500	ND	N4	72	25	0	0	1e-05	0.91656	0.08343
1501	ND	N5	72	27	1000	1	1e-05	0.933096	0.066894
1502	ND	N6	72	24	0	0	1e-05	0.920706	0.079284
1503	ND	N7	72	30	0	0	1e-05	0.892709	0.107281
1504	ND	N8	72	24	0	0	1e-05	0.921766	0.078224
1505	ZFU	Z1	72	18	20000	20	1e-05	0.398275	0.601715
1506	ZFU	Z2	72	25	0	0	1e-05	0.347739	0.652251
1507	ZFU	Z3	72	26	0	0	1e-05	0.357326	0.642664
1508	ZFU	Z4	72	28	0	0	1e-05	0.361674	0.638316
1509	ZFU	Z5	72	23	10000	10	1e-05	0.363068	0.636922
1510	ZFU	Z6	72	20	0	0	1e-05	0.351149	0.648841
1511	ZFU	Z7	72	25	0	0	0.041212	0.341872	0.616916
1512	ZFU	Z8	72	19	6000	6	1e-05	0.369306	0.630684
1513	BA	BA1	74	28	10000	10	1e-05	0.99998	1e-05
1514	BA	BA2	74	23	1000	1	1e-05	0.990568	0.009422
1515	BA	BA4	74	30	1000	1	1e-05	0.99998	1e-05
1516	BA	BA7	74	24	0	0	1e-05	0.99998	1e-05
1517	BA	BA8	74	27	2000	2	1e-05	0.991955	0.008035
1518	BO	BO1	74	28	27000	27	0.005839	0.601368	0.392794
1519	BO	BO2	74	30	2000	2	1e-05	0.617726	0.382264
1520	BO	BO3	74	20	6000	6	1e-05	0.632805	0.367185
1521	BO	BO4	74	22	4000	4	1e-05	0.628179	0.371811
1522	BO	BO5	74	28	0	0	1e-05	0.58789	0.4121
1523	BO	BO6	74	25	7000	7	1e-05	0.618176	0.381814
1524	BO	BO7	74	19	6000	6	1e-05	0.587465	0.412525
1525	BO	BO8	74	30	0	0	1e-05	0.539965	0.460025
1526	aLA	LA1	74	26	0	0	1e-05	0.943332	0.056658
1527	aLA	LA2	74	29	3000	3	1e-05	0.948046	0.051944
1528	aLA	LA3	74	32	3000	3	1e-05	0.932824	0.067166
1529	aLA	LA4	74	26	6000	6	1e-05	0.905196	0.094794
1530	aLA	LA5	74	33	0	0	1e-05	0.91899	0.081
1531	aLA	LA6	74	30	0	0	1e-05	0.91931	0.08068
1532	aLA	LA7	74	28	1000	1	1e-05	0.894373	0.105617
1533	ND	N1	74	26	0	0	1e-05	0.913998	0.085992
1534	ND	N2	74	26	0	0	1e-05	0.907427	0.092563
1535	ND	N3	74	28	0	0	1e-05	0.914238	0.085752
1536	ND	N4	74	27	0	0	1e-05	0.91656	0.08343
1537	ND	N5	74	25	3000	3	1e-05	0.933096	0.066894
1538	ND	N6	74	24	5000	5	1e-05	0.920706	0.079284
1539	ND	N7	74	30	0	0	1e-05	0.892709	0.107281
1540	ND	N8	74	25	3000	3	1e-05	0.921766	0.078224
1541	ZFU	Z1	74	19	12000	12	1e-05	0.398275	0.601715
1542	ZFU	Z2	74	26	0	0	1e-05	0.347739	0.652251
1543	ZFU	Z3	74	27	3000	3	1e-05	0.357326	0.642664
1544	ZFU	Z4	74	29	0	0	1e-05	0.361674	0.638316
1545	ZFU	Z5	74	22	4000	4	1e-05	0.363068	0.636922
1546	ZFU	Z6	74	20	8000	8	1e-05	0.351149	0.648841
1547	ZFU	Z7	74	27	0	0	0.041212	0.341872	0.616916
1548	ZFU	Z8	74	23	9000	9	1e-05	0.369306	0.630684
1549	BA	BA1	77	29	3000	3	1e-05	0.99998	1e-05	13.7	5.59	9.1	0.951154
1550	BA	BA2	77	24	1000	1	1e-05	0.990568	0.009422	10	5.22	8.4	0.660641
1551	BA	BA4	77	25	1000	1	1e-05	0.99998	1e-05	11.8	6.56	8.6	0.601953
1552	BA	BA7	77	23	1000	1	1e-05	0.99998	1e-05	8.5	6.4	7.8	0.882285
1553	BA	BA8	77	26	1000	1	1e-05	0.991955	0.008035	13.9	7.07	8.7	1.02907
1554	BO	BO1	77	26	20000	80	0.005839	0.601368	0.392794	12	6.11	8.3	0.882944
1555	BO	BO2	77	29	0	0	1e-05	0.617726	0.382264	15	5.8	9.3	0.864865
1556	BO	BO3	77	20	0	0	1e-05	0.632805	0.367185	10.2	4.84	7.3	0.948921
1557	BO	BO4	77	22	0	0	1e-05	0.628179	0.371811	11.2	4.32	7.5	0.818963
1558	BO	BO5	77	28	0	0	1e-05	0.58789	0.4121	14.8	5.64	9.4	-0.0382794
1559	BO	BO6	77	21	2000	2	1e-05	0.618176	0.381814	6.7	4.8	7.5	0.773524
1560	BO	BO7	77	19	11000	11	1e-05	0.587465	0.412525	6.5	3.15	6.5	0.0686173
1561	BO	BO8	77	29	0	0	1e-05	0.539965	0.460025	10.7	6.36	9.9	-0.049825
1562	aLA	LA1	77	25	2000	2	1e-05	0.943332	0.056658	12.3	5.69	8.7	0.576484
1563	aLA	LA2	77	25	0	0	1e-05	0.948046	0.051944	12.3	6.88	9	0.932907
1564	aLA	LA3	77	28	0	0	1e-05	0.932824	0.067166	21.4	6.26	9.5	0.77722
1565	aLA	LA4	77	26	0	0	1e-05	0.905196	0.094794	12.7	5.57	8.9	0.217301
1566	aLA	LA5	77	31	1000	1	1e-05	0.91899	0.081	15.7	6.76	10.1	0.538839
1567	aLA	LA6	77	33	2000	2	1e-05	0.91931	0.08068	16.7	8.59	11.2	0.73283
1568	aLA	LA7	77	32	7000	7	1e-05	0.894373	0.105617	15	9.27	10.8	0.836363
1569	ND	N1	77	26	2000	2	1e-05	0.913998	0.085992	14.2	5.75	9.5	0.393691
1570	ND	N2	77	28	0	0	1e-05	0.907427	0.092563	12.4	6.89	9.2	0.48703
1571	ND	N3	77	30	0	0	1e-05	0.914238	0.085752	15.1	7.64	9.7	0.636243
1572	ND	N4	77	27	0	0	1e-05	0.91656	0.08343	11.2	5.99	9.1	0.630072
1573	ND	N5	77	27	0	0	1e-05	0.933096	0.066894	14.5	6.18	8.9	0.903637
1574	ND	N6	77	25	0	0	1e-05	0.920706	0.079284	7.7	4.92	7.8	0.301188
1575	ND	N7	77	31	0	0	1e-05	0.892709	0.107281	15.1	8.82	10.7	0.798516
1576	ND	N8	77	25	5000	5	1e-05	0.921766	0.078224	15.6	5.47	8.2	0.342565
1577	ZFU	Z1	77	19	6000	6	1e-05	0.398275	0.601715	9.2	4.16	5.9	0.521783
1578	ZFU	Z2	77	29	0	0	1e-05	0.347739	0.652251	10.4	7.35	9.6	0.564761
1579	ZFU	Z3	77	29	5000	5	1e-05	0.357326	0.642664	9.4	5.89	9	0.753045
1580	ZFU	Z4	77	31	0	0	1e-05	0.361674	0.638316	11.9	7.46	10.5	-0.020205
1581	ZFU	Z5	77	24	0	0	1e-05	0.363068	0.636922	13.3	5.39	7.9	0.919302
1582	ZFU	Z6	77	20	6000	6	1e-05	0.351149	0.648841	10.9	3.7	6.4	0.220457
1583	ZFU	Z7	77	28	0	0	0.041212	0.341872	0.616916	9	6.77	9	-0.0559987
1584	ZFU	Z8	77	23	15000	15	1e-05	0.369306	0.630684	7	3.72	7.3	0.673164
1585	BA	BA1	79	23	2000	2	1e-05	0.99998	1e-05	14.8
1586	BA	BA2	79	22	6000	6	1e-05	0.990568	0.009422	9.7
1587	BA	BA4	79	26	7000	7	1e-05	0.99998	1e-05	14.1
1588	BA	BA7	79	24	2000	2	1e-05	0.99998	1e-05	9.4
1589	BA	BA8	79	29	0	0	1e-05	0.991955	0.008035	10.6
1590	BO	BO1	79	25	1000	1	0.005839	0.601368	0.392794	11.8
1591	BO	BO2	79	28	9000	9	1e-05	0.617726	0.382264	15.9
1592	BO	BO3	79	20	10000	40	1e-05	0.632805	0.367185	9
1593	BO	BO4	79	23	2000	2	1e-05	0.628179	0.371811	10.9
1594	BO	BO5	79	26	0	0	1e-05	0.58789	0.4121	12.4
1595	BO	BO6	79	22	6000	6	1e-05	0.618176	0.381814	7.9
1596	BO	BO7	79	19	4000	4	1e-05	0.587465	0.412525	5.8
1597	BO	BO8	79	32	0	0	1e-05	0.539965	0.460025	13.2
1598	aLA	LA1	79	23	1000	1	1e-05	0.943332	0.056658	15.1
1599	aLA	LA2	79	30	4000	4	1e-05	0.948046	0.051944	16.5
1600	aLA	LA3	79	28	2000	2	1e-05	0.932824	0.067166	21
1601	aLA	LA4	79	25	3000	3	1e-05	0.905196	0.094794	12.2
1602	aLA	LA5	79	28	10000	10	1e-05	0.91899	0.081	13.1
1603	aLA	LA6	79	29	5000	5	1e-05	0.91931	0.08068	10.3
1604	aLA	LA7	79	28	2000	2	1e-05	0.894373	0.105617	13.1
1605	ND	N1	79	26	14000	14	1e-05	0.913998	0.085992	12.9
1606	ND	N2	79	28	8000	8	1e-05	0.907427	0.092563	13
1607	ND	N3	79	27	2000	2	1e-05	0.914238	0.085752	16.9
1608	ND	N4	79	28	1000	1	1e-05	0.91656	0.08343	14.3
1609	ND	N5	79	26	10000	40	1e-05	0.933096	0.066894	9.9
1610	ND	N6	79	25	20000	80	1e-05	0.920706	0.079284	9.2
1611	ND	N7	79	29	2000	2	1e-05	0.892709	0.107281	12.4
1612	ND	N8	79	23	3000	3	1e-05	0.921766	0.078224	16.2
1613	ZFU	Z1	79	17	10000	40	1e-05	0.398275	0.601715	6
1614	ZFU	Z2	79	24	1000	1	1e-05	0.347739	0.652251	9.1
1615	ZFU	Z3	79	26	10000	40	1e-05	0.357326	0.642664	13.6
1616	ZFU	Z4	79	27	0	0	1e-05	0.361674	0.638316	9.6
1617	ZFU	Z5	79	22	20000	80	1e-05	0.363068	0.636922	9.3
1618	ZFU	Z6	79	20	10000	40	1e-05	0.351149	0.648841	13.5
1619	ZFU	Z7	79	26	0	0	0.041212	0.341872	0.616916	7.6
1620	ZFU	Z8	79	19	10000	40	1e-05	0.369306	0.630684	6.6
1621	BA	BA1	82	25	0	0	1e-05	0.99998	1e-05
1622	BA	BA2	82	28	2000	2	1e-05	0.990568	0.009422
1623	BA	BA4	82	27	0	0	1e-05	0.99998	1e-05
1624	BA	BA7	82	28	10000	10	1e-05	0.99998	1e-05
1625	BA	BA8	82	30	0	0	1e-05	0.991955	0.008035
1626	BO	BO1	82	26	1000	1	0.005839	0.601368	0.392794
1627	BO	BO2	82	28	6000	6	1e-05	0.617726	0.382264
1628	BO	BO3	82	20	7000	7	1e-05	0.632805	0.367185
1629	BO	BO4	82	22	1000	1	1e-05	0.628179	0.371811
1630	BO	BO5	82	30	0	0	1e-05	0.58789	0.4121
1631	BO	BO6	82	22	2000	2	1e-05	0.618176	0.381814
1632	BO	BO7	82	20	0	0	1e-05	0.587465	0.412525
1633	BO	BO8	82	32	0	0	1e-05	0.539965	0.460025
1634	aLA	LA1	82	26	0	0	1e-05	0.943332	0.056658
1635	aLA	LA2	82	33	0	0	1e-05	0.948046	0.051944
1636	aLA	LA3	82	30	1000	1	1e-05	0.932824	0.067166
1637	aLA	LA4	82	27	0	0	1e-05	0.905196	0.094794
1638	aLA	LA5	82	35	3000	3	1e-05	0.91899	0.081
1639	aLA	LA6	82	30	0	0	1e-05	0.91931	0.08068
1640	aLA	LA7	82	30	1000	1	1e-05	0.894373	0.105617
1641	ND	N1	82	26	10000	10	1e-05	0.913998	0.085992
1642	ND	N2	82	33	2000	2	1e-05	0.907427	0.092563
1643	ND	N3	82	26	2000	2	1e-05	0.914238	0.085752
1644	ND	N4	82	32	0	0	1e-05	0.91656	0.08343
1645	ND	N5	82	26	11000	11	1e-05	0.933096	0.066894
1646	ND	N6	82	24	6000	6	1e-05	0.920706	0.079284
1647	ND	N7	82	28	0	0	1e-05	0.892709	0.107281
1648	ND	N8	82	28	5000	5	1e-05	0.921766	0.078224
1649	ZFU	Z1	82	19	10000	40	1e-05	0.398275	0.601715
1650	ZFU	Z2	82	30	2000	2	1e-05	0.347739	0.652251
1651	ZFU	Z3	82	28	0	0	1e-05	0.357326	0.642664
1652	ZFU	Z4	82	31	0	0	1e-05	0.361674	0.638316
1653	ZFU	Z5	82	22	0	0	1e-05	0.363068	0.636922
1654	ZFU	Z6	82	22	16000	16	1e-05	0.351149	0.648841
1655	ZFU	Z7	82	32	0	0	0.041212	0.341872	0.616916
1656	ZFU	Z8	82	25	11000	11	1e-05	0.369306	0.630684
1657	BA	BA1	84	27	0	0	1e-05	0.99998	1e-05	14.9			0.966437
1658	BA	BA2	84	26	10000	10	1e-05	0.990568	0.009422	12.1			0.671323
1659	BA	BA4	84	28	0	0	1e-05	0.99998	1e-05	11.7			0.807869
1660	BA	BA7	84	22	5000	5	1e-05	0.99998	1e-05	9			0.998844
1661	BA	BA8	84	26	3000	3	1e-05	0.991955	0.008035	13.3			0.995052
1662	BO	BO1	84	27	0	0	0.005839	0.601368	0.392794	11.6			0.854206
1663	BO	BO2	84	28	16000	16	1e-05	0.617726	0.382264	12.1			0.844762
1664	BO	BO3	84	20	3000	3	1e-05	0.632805	0.367185	11.6			0.980154
1665	BO	BO4	84	21	0	0	1e-05	0.628179	0.371811	11.1			0.847972
1666	BO	BO5	84	27	0	0	1e-05	0.58789	0.4121	9.3			-0.0382794
1667	BO	BO6	84	24	5000	5	1e-05	0.618176	0.381814	10.5			0.832581
1668	BO	BO7	84	18	0	0	1e-05	0.587465	0.412525	4.9			0.108181
1669	BO	BO8	84	31	0	0	1e-05	0.539965	0.460025	9.7			-0.0547663
1670	aLA	LA1	84	22	0	0	1e-05	0.943332	0.056658	12.7			0.622543
1671	aLA	LA2	84	28	0	0	1e-05	0.948046	0.051944	18.6			0.927217
1672	aLA	LA3	84	30	1000	1	1e-05	0.932824	0.067166	18.9			0.866241
1673	aLA	LA4	84	27	7000	7	1e-05	0.905196	0.094794	14.3			0.122554
1674	aLA	LA5	84	32	2000	2	1e-05	0.91899	0.081	14.8			0.562705
1675	aLA	LA6	84	31	0	0	1e-05	0.91931	0.08068	11.5			0.798491
1676	aLA	LA7	84	30	2000	2	1e-05	0.894373	0.105617	16			0.925224
1677	ND	N1	84	26	3000	3	1e-05	0.913998	0.085992	18.4			0.392805
1678	ND	N2	84	30	0	0	1e-05	0.907427	0.092563	12.4			0.482266
1679	ND	N3	84	25	0	0	1e-05	0.914238	0.085752	17.2			0.764823
1680	ND	N4	84	33	0	0	1e-05	0.91656	0.08343	15.9			0.74463
1681	ND	N5	84	26	0	0	1e-05	0.933096	0.066894	12.8			0.92275
1682	ND	N6	84	25	0	0	1e-05	0.920706	0.079284	8.1			0.392034
1683	ND	N7	84	31	0	0	1e-05	0.892709	0.107281	12.9			0.970863
1684	ND	N8	84	23	0	0	1e-05	0.921766	0.078224	22.3			0.358622
1685	ZFU	Z1	84	16	7000	7	1e-05	0.398275	0.601715	5.5			0.490053
1686	ZFU	Z2	84	24	0	0	1e-05	0.347739	0.652251	7.5			0.605018
1687	ZFU	Z3	84	26	0	0	1e-05	0.357326	0.642664	13			0.777073
1688	ZFU	Z4	84	32	0	0	1e-05	0.361674	0.638316	11.2			-0.0121824
1689	ZFU	Z5	84	24	0	0	1e-05	0.363068	0.636922	17			0.960621
1690	ZFU	Z6	84	20	9000	9	1e-05	0.351149	0.648841	12.3			0.236795
1691	ZFU	Z7	84	26	0	0	0.041212	0.341872	0.616916	6.1			-0.0567624
1692	ZFU	Z8	84	19	3000	3	1e-05	0.369306	0.630684	8.9			0.73361
1693	BA	BA1	86	29	2000	2	1e-05	0.99998	1e-05	11.4
1694	BA	BA2	86	23	1000	1	1e-05	0.990568	0.009422	9.7
1695	BA	BA4	86	25	0	0	1e-05	0.99998	1e-05	11.7
1696	BA	BA7	86	22	3000	3	1e-05	0.99998	1e-05	11
1697	BA	BA8	86	27	0	0	1e-05	0.991955	0.008035	14.8
1698	BO	BO1	86	25	7000	7	0.005839	0.601368	0.392794	9.6
1699	BO	BO2	86	26	10000	10	1e-05	0.617726	0.382264	15.6
1700	BO	BO3	86	20	0	0	1e-05	0.632805	0.367185	6.1
1701	BO	BO4	86	23	0	0	1e-05	0.628179	0.371811	13.5
1702	BO	BO5	86	26	0	0	1e-05	0.58789	0.4121	11.1
1703	BO	BO6	86	23	9000	9	1e-05	0.618176	0.381814	6.7
1704	BO	BO7	86	20	5000	5	1e-05	0.587465	0.412525	6.2
1705	BO	BO8	86	33	0	0	1e-05	0.539965	0.460025	6.4
1706	aLA	LA1	86	23	0	0	1e-05	0.943332	0.056658	11.4
1707	aLA	LA2	86	32	3000	3	1e-05	0.948046	0.051944	15.9
1708	aLA	LA3	86	28	2000	2	1e-05	0.932824	0.067166	19.6
1709	aLA	LA4	86	28	3000	3	1e-05	0.905196	0.094794	13.2
1710	aLA	LA5	86	28	0	0	1e-05	0.91899	0.081	9.8
1711	aLA	LA6	86	29	4000	4	1e-05	0.91931	0.08068	10.2
1712	aLA	LA7	86	30	0	0	1e-05	0.894373	0.105617	15.8
1713	ND	N1	86	27	0	0	1e-05	0.913998	0.085992	15.2
1714	ND	N2	86	31	0	0	1e-05	0.907427	0.092563	11.3
1715	ND	N3	86	28	0	0	1e-05	0.914238	0.085752	17.1
1716	ND	N4	86	31	3000	3	1e-05	0.91656	0.08343	10.5
1717	ND	N5	86	27	0	0	1e-05	0.933096	0.066894	13.2
1718	ND	N6	86	25	2000	2	1e-05	0.920706	0.079284	9.4
1719	ND	N7	86	34	0	0	1e-05	0.892709	0.107281	12.8
1720	ND	N8	86	26	6000	6	1e-05	0.921766	0.078224	15.2
1721	ZFU	Z1	86	16	50000	200	1e-05	0.398275	0.601715	4.7
1722	ZFU	Z2	86	25	9000	9	1e-05	0.347739	0.652251	7.3
1723	ZFU	Z3	86	27	11000	11	1e-05	0.357326	0.642664	11.1
1724	ZFU	Z4	86	25	0	0	1e-05	0.361674	0.638316	8.7
1725	ZFU	Z5	86	24	2000	2	1e-05	0.363068	0.636922	11.3
1726	ZFU	Z6	86	23	0	0	1e-05	0.351149	0.648841	14.1
1727	ZFU	Z7	86	24	0	0	0.041212	0.341872	0.616916	7.3
1728	ZFU	Z8	86	20	3000	3	1e-05	0.369306	0.630684	5.8
1729	BA	BA1	88	29	9000	9	1e-05	0.99998	1e-05
1730	BA	BA2	88	22	0	0	1e-05	0.990568	0.009422
1731	BA	BA4	88	26	0	0	1e-05	0.99998	1e-05
1732	BA	BA7	88	21	21000	21	1e-05	0.99998	1e-05
1733	BA	BA8	88	27	0	0	1e-05	0.991955	0.008035
1734	BO	BO1	88	25	5000	5	0.005839	0.601368	0.392794
1735	BO	BO2	88	29	0	0	1e-05	0.617726	0.382264
1736	BO	BO3	88	19	0	0	1e-05	0.632805	0.367185
1737	BO	BO4	88	23	0	0	1e-05	0.628179	0.371811
1738	BO	BO5	88	28	0	0	1e-05	0.58789	0.4121
1739	BO	BO6	88	24	2000	2	1e-05	0.618176	0.381814
1740	BO	BO7	88	21	0	0	1e-05	0.587465	0.412525
1741	BO	BO8	88	33	0	0	1e-05	0.539965	0.460025
1742	aLA	LA1	88	26	0	0	1e-05	0.943332	0.056658
1743	aLA	LA2	88	25	0	0	1e-05	0.948046	0.051944
1744	aLA	LA3	88	28	0	0	1e-05	0.932824	0.067166
1745	aLA	LA4	88	30	9000	9	1e-05	0.905196	0.094794
1746	aLA	LA5	88	29	0	0	1e-05	0.91899	0.081
1747	aLA	LA6	88	31	0	0	1e-05	0.91931	0.08068
1748	aLA	LA7	88	30	0	0	1e-05	0.894373	0.105617
1749	ND	N1	88	28	0	0	1e-05	0.913998	0.085992
1750	ND	N2	88	30	1000	1	1e-05	0.907427	0.092563
1751	ND	N3	88	28	0	0	1e-05	0.914238	0.085752
1752	ND	N4	88	30	10000	40	1e-05	0.91656	0.08343
1753	ND	N5	88	26	0	0	1e-05	0.933096	0.066894
1754	ND	N6	88	25	2000	2	1e-05	0.920706	0.079284
1755	ND	N7	88	30	0	0	1e-05	0.892709	0.107281
1756	ND	N8	88	25	19000	19	1e-05	0.921766	0.078224
1757	ZFU	Z1	88	16	22000	22	1e-05	0.398275	0.601715
1758	ZFU	Z2	88	25	4000	4	1e-05	0.347739	0.652251
1759	ZFU	Z3	88	27	7000	7	1e-05	0.357326	0.642664
1760	ZFU	Z4	88	26	0	0	1e-05	0.361674	0.638316
1761	ZFU	Z5	88	25	30000	120	1e-05	0.363068	0.636922
1762	ZFU	Z6	88	20	5000	5	1e-05	0.351149	0.648841
1763	ZFU	Z7	88	25	0	0	0.041212	0.341872	0.616916
1764	ZFU	Z8	88	20	0	0	1e-05	0.369306	0.630684
1765	BA	BA1	91	29	12000	12	1e-05	0.99998	1e-05	12.6	5.89	9.8	0.892718
1766	BA	BA2	91	22	3000	3	1e-05	0.990568	0.009422	11.9	6.28	9.4	0.815941
1767	BA	BA4	91	25	0	0	1e-05	0.99998	1e-05	10.5	6.25	8.2	0.982769
1768	BA	BA7	91	24	15000	15	1e-05	0.99998	1e-05	13.8	7.26	8.9	1.01133
1769	BA	BA8	91	28	0	0	1e-05	0.991955	0.008035	15.5	7.77	9.7	0.989485
1770	BO	BO1	91	25	20000	80	0.005839	0.601368	0.392794	8.2	5.63	8.3	0.894159
1771	BO	BO2	91	28	0	0	1e-05	0.617726	0.382264	13.6	6.17	9.8	0.896359
1772	BO	BO3	91	19	3000	3	1e-05	0.632805	0.367185	8.8	4.85	7.1	0.961284
1773	BO	BO4	91	21	0	0	1e-05	0.628179	0.371811	12.8	4.53	7.6	0.847972
1774	BO	BO5	91	27	0	0	1e-05	0.58789	0.4121	10	5.89	10	-0.0335438
1775	BO	BO6	91	22	5000	5	1e-05	0.618176	0.381814	5.4	4.81	7.6	0.789236
1776	BO	BO7	91	22	0	0	1e-05	0.587465	0.412525	8.1	3.88	7.3	0.222543
1777	BO	BO8	91	30	0	0	1e-05	0.539965	0.460025	7.7	6.76	10.4	-0.044266
1778	aLA	LA1	91	24	0	0	1e-05	0.943332	0.056658	12.1	6.55	9.9	0.667478
1779	aLA	LA2	91	24	0	0	1e-05	0.948046	0.051944	17.5	8.11	10.4	1.02252
1780	aLA	LA3	91	31	2000	2	1e-05	0.932824	0.067166	20.8	6.89	10.4	0.930609
1781	aLA	LA4	91	27	8000	8	1e-05	0.905196	0.094794	14.3	5.86	9	0.361506
1782	aLA	LA5	91	28	3000	3	1e-05	0.91899	0.081	13.4	6.66	9.8	0.527609
1783	aLA	LA6	91	26	0	0	1e-05	0.91931	0.08068	14.8	8.25	10.2	0.834717
1784	aLA	LA7	91	31	0	0	1e-05	0.894373	0.105617	16.3	9.07	10	1.00035
1785	ND	N1	91	29	0	0	1e-05	0.913998	0.085992	14.9	5.52	9	0.49108
1786	ND	N2	91	29	0	0	1e-05	0.907427	0.092563	10.1	7.72	9.4	0.561673
1787	ND	N3	91	27	1000	1	1e-05	0.914238	0.085752	16.4	7.46	9.5	0.894737
1788	ND	N4	91	30	1000	1	1e-05	0.91656	0.08343	11	8.04	10.5	0.82498
1789	ND	N5	91	26	0	0	1e-05	0.933096	0.066894	13.2	6.65	8.8	0.939474
1790	ND	N6	91	24	2000	2	1e-05	0.920706	0.079284	9.6	5.16	8.3	0.772187
1791	ND	N7	91	30	0	0	1e-05	0.892709	0.107281	10.8	8.65	10.5	1.02611
1792	ND	N8	91	26	8000	8	1e-05	0.921766	0.078224	14.5	5.93	8	0.48499
1793	ZFU	Z1	91	16	12000	12	1e-05	0.398275	0.601715	5.2	4.11	5.6	0.457567
1794	ZFU	Z2	91	28	1000	1	1e-05	0.347739	0.652251	9.3	7.67	9.8	0.659277
1795	ZFU	Z3	91	27	7000	7	1e-05	0.357326	0.642664	9.1	6.67	9.9	0.795094
1796	ZFU	Z4	91	24	0	0	1e-05	0.361674	0.638316	10.1	6.8	9.7	0.00609122
1797	ZFU	Z5	91	22	10000	40	1e-05	0.363068	0.636922	7.4	5.15	7.6	0.926867
1798	ZFU	Z6	91	23	0	0	1e-05	0.351149	0.648841	12.1	4.74	7.5	0.288833
1799	ZFU	Z7	91	30	0	0	0.041212	0.341872	0.616916	8	7.54	10.5	-0.0590532
1800	ZFU	Z8	91	22	0	0	1e-05	0.369306	0.630684	7.3	3.39	6.9	0.822265
1801	BA	BA1	93	28	7000	7	1e-05	0.99998	1e-05	14.8
1802	BA	BA2	93	30	0	0	1e-05	0.990568	0.009422	13.7
1803	BA	BA4	93	28	0	0	1e-05	0.99998	1e-05	14.5
1804	BA	BA7	93	29	0	0	1e-05	0.99998	1e-05	16.5
1805	BA	BA8	93	31	2000	2	1e-05	0.991955	0.008035	16.8
1806	BO	BO1	93	28	0	0	0.005839	0.601368	0.392794	13.7
1807	BO	BO2	93	30	0	0	1e-05	0.617726	0.382264	17.7
1808	BO	BO3	93	23	0	0	1e-05	0.632805	0.367185	9.6
1809	BO	BO4	93	21	0	0	1e-05	0.628179	0.371811	13.4
1810	BO	BO5	93	28	0	0	1e-05	0.58789	0.4121	16.5
1811	BO	BO6	93	22	3000	3	1e-05	0.618176	0.381814	6
1812	BO	BO7	93	23	0	0	1e-05	0.587465	0.412525	11.7
1813	BO	BO8	93	33	0	0	1e-05	0.539965	0.460025	6
1814	aLA	LA1	93	25	4000	4	1e-05	0.943332	0.056658	14.2
1815	aLA	LA2	93	30	3000	3	1e-05	0.948046	0.051944	17.7
1816	aLA	LA3	93	31	5000	5	1e-05	0.932824	0.067166	21.8
1817	aLA	LA4	93	29	2000	2	1e-05	0.905196	0.094794	14.5
1818	aLA	LA5	93	26	0	0	1e-05	0.91899	0.081	14.5
1819	aLA	LA6	93	27	0	0	1e-05	0.91931	0.08068	11.3
1820	aLA	LA7	93	30	0	0	1e-05	0.894373	0.105617	18.2
1821	ND	N1	93	27	0	0	1e-05	0.913998	0.085992	19.7
1822	ND	N2	93	31	1000	1	1e-05	0.907427	0.092563	11.5
1823	ND	N3	93	25	0	0	1e-05	0.914238	0.085752	18.9
1824	ND	N4	93	29	3000	3	1e-05	0.91656	0.08343	9.6
1825	ND	N5	93	25	1000	1	1e-05	0.933096	0.066894	13.3
1826	ND	N6	93	26	0	0	1e-05	0.920706	0.079284	8.5
1827	ND	N7	93	32	0	0	1e-05	0.892709	0.107281	14
1828	ND	N8	93	21	0	0	1e-05	0.921766	0.078224	13.2
1829	ZFU	Z1	93	18	6000	6	1e-05	0.398275	0.601715	7
1830	ZFU	Z2	93	28	0	0	1e-05	0.347739	0.652251	9.8
1831	ZFU	Z3	93	31	0	0	1e-05	0.357326	0.642664	10.1
1832	ZFU	Z4	93	29	0	0	1e-05	0.361674	0.638316	11.5
1833	ZFU	Z5	93	25	13000	13	1e-05	0.363068	0.636922	11.3
1834	ZFU	Z6	93	23	5000	5	1e-05	0.351149	0.648841	12.7
1835	ZFU	Z7	93	28	0	0	0.041212	0.341872	0.616916	5.9
1836	ZFU	Z8	93	25	0	0	1e-05	0.369306	0.630684	6.3
1837	BA	BA1	95	29	0	0	1e-05	0.99998	1e-05
1838	BA	BA2	95	28	0	0	1e-05	0.990568	0.009422
1839	BA	BA4	95	28	0	0	1e-05	0.99998	1e-05
1840	BA	BA7	95	30	2000	2	1e-05	0.99998	1e-05
1841	BA	BA8	95	30	8000	8	1e-05	0.991955	0.008035
1842	BO	BO1	95	26	3000	3	0.005839	0.601368	0.392794
1843	BO	BO2	95	30	6000	6	1e-05	0.617726	0.382264
1844	BO	BO3	95	29	0	0	1e-05	0.632805	0.367185
1845	BO	BO4	95	22	0	0	1e-05	0.628179	0.371811
1846	BO	BO5	95	30	0	0	1e-05	0.58789	0.4121
1847	BO	BO6	95	23	0	0	1e-05	0.618176	0.381814
1848	BO	BO7	95	25	0	0	1e-05	0.587465	0.412525
1849	BO	BO8	95	31	0	0	1e-05	0.539965	0.460025
1850	aLA	LA1	95	26	8000	8	1e-05	0.943332	0.056658
1851	aLA	LA2	95	26	1000	1	1e-05	0.948046	0.051944
1852	aLA	LA3	95	30	4000	4	1e-05	0.932824	0.067166
1853	aLA	LA4	95	31	0	0	1e-05	0.905196	0.094794
1854	aLA	LA5	95	32	1000	1	1e-05	0.91899	0.081
1855	aLA	LA6	95	31	0	0	1e-05	0.91931	0.08068
1856	aLA	LA7	95	32	2000	2	1e-05	0.894373	0.105617
1857	ND	N1	95	27	4000	4	1e-05	0.913998	0.085992
1858	ND	N2	95	32	1000	1	1e-05	0.907427	0.092563
1859	ND	N3	95	27	0	0	1e-05	0.914238	0.085752
1860	ND	N4	95	30	1000	1	1e-05	0.91656	0.08343
1861	ND	N5	95	25	0	0	1e-05	0.933096	0.066894
1862	ND	N6	95	25	0	0	1e-05	0.920706	0.079284
1863	ND	N7	95	30	0	0	1e-05	0.892709	0.107281
1864	ND	N8	95	24	0	0	1e-05	0.921766	0.078224
1865	ZFU	Z1	95	15	10000	40	1e-05	0.398275	0.601715
1866	ZFU	Z2	95	29	2000	2	1e-05	0.347739	0.652251
1867	ZFU	Z3	95	30	1000	1	1e-05	0.357326	0.642664
1868	ZFU	Z4	95	30	0	0	1e-05	0.361674	0.638316
1869	ZFU	Z5	95	24	10000	40	1e-05	0.363068	0.636922
1870	ZFU	Z6	95	23	3000	3	1e-05	0.351149	0.648841
1871	ZFU	Z7	95	28	0	0	0.041212	0.341872	0.616916
1872	ZFU	Z8	95	23	2000	2	1e-05	0.369306	0.630684
1873	BA	BA1	98	33	0	0	1e-05	0.99998	1e-05	16.3			0.893617
1874	BA	BA2	98	25	2000	2	1e-05	0.990568	0.009422	14			0.749384
1875	BA	BA4	98	26	0	0	1e-05	0.99998	1e-05	11.7			1.02843
1876	BA	BA7	98	24	0	0	1e-05	0.99998	1e-05	9.8			0.96901
1877	BA	BA8	98	30	0	0	1e-05	0.991955	0.008035	16.2			1.02969
1878	BO	BO1	98	25	0	0	0.005839	0.601368	0.392794	13			0.882944
1879	BO	BO2	98	30	10000	40	1e-05	0.617726	0.382264	13.2			0.929194
1880	BO	BO3	98	22	0	0	1e-05	0.632805	0.367185	8.2			0.998373
1881	BO	BO4	98	23	0	0	1e-05	0.628179	0.371811	11			0.944668
1882	BO	BO5	98	27	0	0	1e-05	0.58789	0.4121	12.3			-0.0187451
1883	BO	BO6	98	24	4000	4	1e-05	0.618176	0.381814	10.6			0.770815
1884	BO	BO7	98	22	12000	12	1e-05	0.587465	0.412525	8.7			0.0945807
1885	BO	BO8	98	30	0	0	1e-05	0.539965	0.460025	8.5			-0.0522957
1886	aLA	LA1	98	25	0	0	1e-05	0.943332	0.056658	11.9			0.674218
1887	aLA	LA2	98	32	7000	7	1e-05	0.948046	0.051944	18.8			0.92935
1888	aLA	LA3	98	28	0	0	1e-05	0.932824	0.067166	16.2			0.92924
1889	aLA	LA4	98	28	0	0	1e-05	0.905196	0.094794	12.9			0.376403
1890	aLA	LA5	98	33	9000	9	1e-05	0.91899	0.081	16			0.561301
1891	aLA	LA6	98	30	0	0	1e-05	0.91931	0.08068	12.7			0.876226
1892	aLA	LA7	98	29	0	0	1e-05	0.894373	0.105617	14.7			0.913106
1893	ND	N1	98	28	0	0	1e-05	0.913998	0.085992	14.8			0.5504
1894	ND	N2	98	26	0	0	1e-05	0.907427	0.092563	15			0.562467
1895	ND	N3	98	27	3000	3	1e-05	0.914238	0.085752	17.6			0.901399
1896	ND	N4	98	30	2000	2	1e-05	0.91656	0.08343	11.4			0.814638
1897	ND	N5	98	26	0	0	1e-05	0.933096	0.066894	14.7			1.05017
1898	ND	N6	98	23	0	0	1e-05	0.920706	0.079284	7.4			0.434661
1899	ND	N7	98	30	15000	15	1e-05	0.892709	0.107281	11.2			1.1193
1900	ND	N8	98	35	0	0	1e-05	0.921766	0.078224	20.8			0.496858
1901	ZFU	Z2	98	32	2000	2	1e-05	0.347739	0.652251	11.2			0.744166
1902	ZFU	Z3	98	33	10000	40	1e-05	0.357326	0.642664	14.8			0.882696
1903	ZFU	Z4	98	32	0	0	1e-05	0.361674	0.638316	8.8			-0.0340217
1904	ZFU	Z5	98	21	10000	40	1e-05	0.363068	0.636922	9.1			0.881474
1905	ZFU	Z6	98	21	4000	4	1e-05	0.351149	0.648841	10.6			0.20533
1906	ZFU	Z7	98	26	6000	6	0.041212	0.341872	0.616916	4.7			0.0409809
1907	ZFU	Z8	98	27	8000	8	1e-05	0.369306	0.630684	6.4			0.849898
1908	BA	BA1	100	28	6000	6	1e-05	0.99998	1e-05	13.3
1909	BA	BA2	100	25	1000	1	1e-05	0.990568	0.009422	8.6
1910	BA	BA4	100	26	1000	1	1e-05	0.99998	1e-05	12
1911	BA	BA7	100	24	0	0	1e-05	0.99998	1e-05	9.9
1912	BA	BA8	100	28	0	0	1e-05	0.991955	0.008035	13.4
1913	BO	BO1	100	28	0	0	0.005839	0.601368	0.392794	12.8
1914	BO	BO2	100	30	0	0	1e-05	0.617726	0.382264	12.6
1915	BO	BO3	100	21	0	0	1e-05	0.632805	0.367185	9.4
1916	BO	BO4	100	24	0	0	1e-05	0.628179	0.371811	13
1917	BO	BO5	100	26	0	0	1e-05	0.58789	0.4121	10.6
1918	BO	BO6	100	24	0	0	1e-05	0.618176	0.381814	8
1919	BO	BO7	100	23	0	0	1e-05	0.587465	0.412525	9.6
1920	BO	BO8	100	33	0	0	1e-05	0.539965	0.460025	7.3
1921	aLA	LA1	100	25	0	0	1e-05	0.943332	0.056658	11.1
1922	aLA	LA2	100	29	12000	12	1e-05	0.948046	0.051944	13.5
1923	aLA	LA3	100	28	0	0	1e-05	0.932824	0.067166	17
1924	aLA	LA4	100	28	0	0	1e-05	0.905196	0.094794	13.2
1925	aLA	LA5	100	30	0	0	1e-05	0.91899	0.081	11.7
1926	aLA	LA6	100	29	0	0	1e-05	0.91931	0.08068	13.4
1927	aLA	LA7	100	30	0	0	1e-05	0.894373	0.105617	14.9
1928	ND	N1	100	28	0	0	1e-05	0.913998	0.085992	11.4
1929	ND	N2	100	28	2000	2	1e-05	0.907427	0.092563	10.7
1930	ND	N3	100	28	8000	8	1e-05	0.914238	0.085752	14.7
1931	ND	N4	100	28	0	0	1e-05	0.91656	0.08343	7.5
1932	ND	N5	100	26	1000	1	1e-05	0.933096	0.066894	15.4
1933	ND	N6	100	27	5000	5	1e-05	0.920706	0.079284	9.1
1934	ND	N7	100	28	6000	6	1e-05	0.892709	0.107281	8.5
1935	ND	N8	100	25	4000	4	1e-05	0.921766	0.078224	14.4
1936	ZFU	Z2	100	25	5000	5	1e-05	0.347739	0.652251	7.6
1937	ZFU	Z3	100	27	11000	11	1e-05	0.357326	0.642664	10.2
1938	ZFU	Z4	100	26	0	0	1e-05	0.361674	0.638316	9
1939	ZFU	Z5	100	22	0	0	1e-05	0.363068	0.636922	10.5
1940	ZFU	Z6	100	21	0	0	1e-05	0.351149	0.648841	12.8
1941	ZFU	Z7	100	23	2000	2	0.041212	0.341872	0.616916	5.2
1942	ZFU	Z8	100	24	0	0	1e-05	0.369306	0.630684	4.5
1943	BA	BA1	102	27	2000	2	1e-05	0.99998	1e-05
1944	BA	BA2	102	23	9000	9	1e-05	0.990568	0.009422
1945	BA	BA4	102	25	4000	4	1e-05	0.99998	1e-05
1946	BA	BA7	102	22	16000	16	1e-05	0.99998	1e-05
1947	BA	BA8	102	32	0	0	1e-05	0.991955	0.008035
1948	BO	BO1	102	27	3000	3	0.005839	0.601368	0.392794
1949	BO	BO2	102	27	0	0	1e-05	0.617726	0.382264
1950	BO	BO3	102	20	6000	6	1e-05	0.632805	0.367185
1951	BO	BO4	102	23	0	0	1e-05	0.628179	0.371811
1952	BO	BO5	102	27	0	0	1e-05	0.58789	0.4121
1953	BO	BO6	102	25	12000	12	1e-05	0.618176	0.381814
1954	BO	BO7	102	24	2000	2	1e-05	0.587465	0.412525
1955	BO	BO8	102	30	0	0	1e-05	0.539965	0.460025
1956	aLA	LA1	102	25	1000	1	1e-05	0.943332	0.056658
1957	aLA	LA2	102	30	2000	2	1e-05	0.948046	0.051944
1958	aLA	LA3	102	25	0	0	1e-05	0.932824	0.067166
1959	aLA	LA4	102	27	0	0	1e-05	0.905196	0.094794
1960	aLA	LA5	102	28	0	0	1e-05	0.91899	0.081
1961	aLA	LA6	102	28	0	0	1e-05	0.91931	0.08068
1962	aLA	LA7	102	30	12000	12	1e-05	0.894373	0.105617
1963	ND	N1	102	28	0	0	1e-05	0.913998	0.085992
1964	ND	N2	102	27	0	0	1e-05	0.907427	0.092563
1965	ND	N3	102	26	2000	2	1e-05	0.914238	0.085752
1966	ND	N4	102	29	0	0	1e-05	0.91656	0.08343
1967	ND	N5	102	25	16000	16	1e-05	0.933096	0.066894
1968	ND	N6	102	25	3000	3	1e-05	0.920706	0.079284
1969	ND	N7	102	30	0	0	1e-05	0.892709	0.107281
1970	ND	N8	102	24	4000	4	1e-05	0.921766	0.078224
1971	ZFU	Z2	102	24	7000	7	1e-05	0.347739	0.652251
1972	ZFU	Z3	102	28	17000	17	1e-05	0.357326	0.642664
1973	ZFU	Z4	102	25	0	0	1e-05	0.361674	0.638316
1974	ZFU	Z5	102	21	0	0	1e-05	0.363068	0.636922
1975	ZFU	Z6	102	20	1000	1	1e-05	0.351149	0.648841
1976	ZFU	Z7	102	22	5000	5	0.041212	0.341872	0.616916
1977	ZFU	Z8	102	21	0	0	1e-05	0.369306	0.630684
1978	BA	BA1	105	31	0	0	1e-05	0.99998	1e-05	15	6.3	10.3	0.9997
1979	BA	BA2	105	26	0	0	1e-05	0.990568	0.009422	10.7	6.45	9.1	0.906327
1980	BA	BA4	105	30	3000	3	1e-05	0.99998	1e-05	14.7	7.42	9.9	1.04394
1981	BA	BA7	105	25	1000	1	1e-05	0.99998	1e-05	12.9	7.51	9.1	1.0037
1982	BA	BA8	105	26	4000	4	1e-05	0.991955	0.008035	14.7	7.3	9	0.99134
1983	BO	BO1	105	30	0	0	0.005839	0.601368	0.392794	14.7	6.82	9.7	0.868925
1984	BO	BO2	105	31	2000	2	1e-05	0.617726	0.382264	15.1	7.06	10.7	0.959348
1985	BO	BO3	105	22	0	0	1e-05	0.632805	0.367185	10.3	5.95	7.8	1.08101
1986	BO	BO4	105	26	0	0	1e-05	0.628179	0.371811	13.9	6.38	9	0.987376
1987	BO	BO5	105	26	0	0	1e-05	0.58789	0.4121	14	5.69	9.1	-0.0335438
1988	BO	BO6	105	25	8000	8	1e-05	0.618176	0.381814	10.8	5.63	8.2	0.737222
1989	BO	BO7	105	22	0	0	1e-05	0.587465	0.412525	8.1	4.33	7.5	0.123017
1990	BO	BO8	105	35	0	0	1e-05	0.539965	0.460025	7.5	7.75	11.3	-0.044266
1991	aLA	LA1	105	28	0	0	1e-05	0.943332	0.056658	14.2	6.31	9.4	0.696124
1992	aLA	LA2	105	31	0	0	1e-05	0.948046	0.051944	17.9	8.45	10.5	0.921527
1993	aLA	LA3	105	29	0	0	1e-05	0.932824	0.067166	17.5	6.45	9.5	0.914175
1994	aLA	LA4	105	31	1000	1	1e-05	0.905196	0.094794	15	6.52	9.8	0.385341
1995	aLA	LA5	105	29	2000	2	1e-05	0.91899	0.081	15.8	7.13	9.9	0.549368
1996	aLA	LA6	105	34	7000	7	1e-05	0.91931	0.08068	11.1	9.19	10.3	0.855094
1997	aLA	LA7	105	31	0	0	1e-05	0.894373	0.105617	17.3	9.48	10.4	0.913106
1998	ND	N1	105	27	0	0	1e-05	0.913998	0.085992	14.7	5.8	9.6	0.5504
1999	ND	N2	105	30	0	0	1e-05	0.907427	0.092563	13.3	7.17	9.9	0.546585
[truncated: 433 more rows]
