# Supplementary material for: A Comparison of Phenotypic Traits Related to Trypanotolerance in Five West African Cattle Breeds Highlights the Value of Shorthorn Taurine Breeds
Source: PLoS One. 2015 May 8;10(5):e0126498. doi: 10.1371/journal.pone.0126498 (PMC4425517; doi:10.1371/journal.pone.0126498)
Supplement: S3 Table — Correlation values are indicated above the diagonal and P-values below the diagonal. (XLSX) [file pone.0126498.s004.xlsx]

## Sheet: S4
	PCV_Init	PCV_Med	PCV_MD	PCV_FI	PA_Mean	PA_Obs	PA_First	PA_Max	Hb_Init	Hb_Med	Hb_MD	Hb_FI	RBC_Init	RBC_Med	RBC_MD	RBC_FI	TWBC_Init	TWBC_Med	TWBC_MI	TWBC_FI
TWBC_FI	-0.0168445	0.475056	0.304479	0.646537	-0.0542002	-0.0492586	-0.0836676	0.0114286	0.104656	0.57647	0.353892	0.713918	-0.102993	0.310351	0.405407	0.565349	-0.154875	0.895821	0.870671
TWBC_MI	-0.122973	0.496837	0.4074	0.502315	-0.0808289	-0.0903701	0.0381509	-0.0240332	-0.0553731	0.529453	0.422733	0.562996	-0.184182	0.258849	0.465667	0.416838	-0.375373	0.902607		5.15439e-12
TWBC_Med	-0.117056	0.590654	0.442315	0.579447	-0.228888	-0.233834	0.0317877	-0.0921451	0.00573158	0.670509	0.436204	0.600619	-0.189367	0.440554	0.511972	0.527136	0.216521		5.35437e-14	1.59464e-13
TWBC_Init	-0.0134188	-0.207501	-0.0827115	-0.0472016	0.000774447	0.0586943	-0.20342	-0.11491	0.0645059	-0.155272	-0.111147	-0.162154	0.0866089	0.106751	-0.151662	-0.00245289		-0.211091	0.0240732	0.367104
RBC_FI	0.096811	0.613948	0.317066	0.726726	-0.16155	-0.118167	-0.176089	-0.0657386	0.169811	0.641813	0.309302	0.769063	0.0662934	0.656411	0.461222		0.988672	0.000955614	0.0114369	0.000327084
RBC_MD	-0.36302	0.595232	0.737714	0.401671	-0.434492	-0.448212	0.127118	-0.218386	-0.325264	0.605768	0.917493	0.39335	-0.525354	0.428213		0.00463725	0.377245	0.00141365	0.00420835	0.0141689
RBC_Med	0.269835	0.751443	0.181721	0.436965	-0.511101	-0.493168	0.192249	-0.276054	0.3437	0.786455	0.286413	0.410776	0.0385157		0.00917533	1.37915e-05	0.535469	0.00716403	0.127409	0.0654495
RBC_Init	0.803579	0.0873474	-0.671296	-0.0114096	0.0350064	0.0613601	0.191587	-0.0815501	0.818955	0.102485	-0.568542	0.0106973		0.346354	0.00117646	0.700871	0.615485	0.268663	0.28223	0.550011
Hb_FI	0.0909818	0.619762	0.225401	0.828566	-0.210208	-0.180662	-0.175328	-0.15886	0.257834	0.687275	0.315223		0.950626	0.0128242	0.0176265	4.26669e-08	0.344731	0.000107537	0.00035073	1.01527e-06
Hb_MD	-0.448971	0.486824	0.715731	0.403797	-0.418201	-0.429898	0.110105	-0.250461	-0.454346	0.472895		0.0611166	0.000297278	0.0903572	3.58936e-15	0.0664142	0.518698	0.00782479	0.0102121	0.0342193
Hb_Med	0.165453	0.927096	0.368417	0.688344	-0.538046	-0.530982	0.223388	-0.307475	0.0676865		0.0035842	3.6576e-06	0.551992	1.30427e-08	9.04127e-05	2.45537e-05	0.365861	7.66725e-06	0.000898646	0.000233487
Hb_Init	0.844937	0.250054	-0.566718	0.146066	0.0627093	0.0666151	0.0556591	0.0377084		0.307935	0.00537491	0.128962	1.03125e-09	0.0401292	0.0529031	0.322113	0.708578	0.973534	0.748392	0.543553
PA_Max	0.0700599	-0.353198	-0.257935	-0.163847	0.761397	0.698766	-0.465179		0.827162	0.0681196	0.140663	0.354748	0.636341	0.103162	0.200691	0.70326	0.504551	0.592997	0.889347	0.947256
PA_First	0.190826	0.291082	0.0351075	-0.074244	-0.434386	-0.427731		0.00425365	0.747135	0.190315	0.52265	0.306405	0.262986	0.261308	0.46003	0.304279	0.234071	0.853981	0.825165	0.627576
PA_Obs	0.127935	-0.549398	-0.390006	-0.115319	0.98537		0.00926283	2.14017e-06	0.699486	0.000862729	0.00887513	0.291688	0.722213	0.00224217	0.00611637	0.492468	0.733833	0.169874	0.600168	0.775419
PA_Mean	0.12179	-0.561926	-0.399282	-0.167644		1.02652e-27	0.00811619	6.96792e-08	0.716355	0.00071277	0.0111433	0.218495	0.839123	0.00144502	0.0086109	0.346554	0.996423	0.179348	0.639337	0.753555
PCV_FI	0.0249858	0.644429	0.316421		0.328419	0.503026	0.66695	0.339648	0.395302	3.48327e-06	0.0145946	4.41432e-10	0.947343	0.00770566	0.0151733	5.20478e-07	0.784571	0.000212901	0.00179738	2.04404e-05
PCV_MD	-0.701947	0.39691		0.0600866	0.0158462	0.0187019	0.838921	0.128807	0.000313989	0.0270423	9.25636e-07	0.186248	7.41305e-06	0.288821	2.84663e-07	0.0595383	0.631527	0.00691038	0.0136565	0.0709895
PCV_Med	0.195582		0.0165389	2.21921e-05	0.000361975	0.000519764	0.0850021	0.0345979	0.14133	4.72154e-16	0.00260465	5.55603e-05	0.612465	1.28293e-07	0.000128529	6.82089e-05	0.224619	0.000149189	0.00205339	0.00341394
PCV_Init		0.220826	1.83692e-06	0.88499	0.479199	0.457127	0.264922	0.684725	9.15819e-11	0.33487	0.00602017	0.597692	3.63152e-09	0.111485	0.0295482	0.574328	0.938087	0.496574	0.474909	0.922324
